# Supplementary material for: The BMP signaling gradient is interpreted through concentration thresholds in dorsal–ventral axial patterning
Source: PLoS Biol. 2021 Jan 22;19(1):e3001059. doi: 10.1371/journal.pbio.3001059 (PMC7857602; doi:10.1371/journal.pbio.3001059)
Supplement: S1 Data — (XLSX) [file pbio.3001059.s017.xlsx]

## Sheet: Table A
Fig 1B	RNA-seq 6 hpf (wild-type/bmp7-/-)
		Average Expression (log2)	Fold Change (log2)
	'gdi2'	5.79156	7.49986
	'szl'	3.40196	7.17363
	'foxi1'	5.99141	7.11195
	'chtf18'	3.43692	6.8354
	'actb1'	7.48631	6.72568
	'olig4'	2.34578	6.57921
	'znf1156'	4.81975	6.39718
	'mrc1b'	3.32654	6.28942
	'znf1162'	2.5595	6.28605
	'tor4aa'	3.17946	6.26972
	'ncor1'	4.03295	6.00831
	'zgc:153292'	2.25237	5.95526
	'bmp7a'	4.34432	5.94583
	'cyp2aa7'	4.27669	5.69757
	'ubtd2'	1.92787	5.6
	'mhc1ula'	1.38211	5.52453
	'hpf1'	3.50181	5.5021
	'zgc:194221'	1.2184	5.33121
	'riok2'	3.63926	5.22778
	'stk3'	2.54375	5.19407
	'si:dkeyp-94g1.1'	0.925316	5.00894
	'msx2b'	0.951676	4.99119
	'si:dkey-261j4.3'	2.8275	4.91376
	'shha'	1.28733	4.88756
	'si:ch211-152f23.5'	1.4007	4.87404
	'si:dkey-179j5.5'	0.807206	4.86989
	'rhcgl1'	0.793905	4.83917
	'ldb2b'	1.22831	4.82308
	'cfdp1'	2.97742	4.77889
	'zgc:173544'	0.752023	4.76838
	'her13'	1.17706	4.76565
	'ythdc1'	1.14718	4.68487
	'rnaseh2b'	0.64718	4.68137
	'crp6'	0.516962	4.5325
	'znf1147'	3.43112	4.53047
	'cyp2aa1'	1.5328	4.48804
	'prkcba'	0.447854	4.45234
	'bcl7a'	0.446668	4.42179
	'arl4d'	0.519011	4.41376
	'zgc:136538'	1.51924	4.36759
	'drl'	1.51924	4.36758
	'il23r'	4.40929	4.35178
	'aqp8b'	0.355805	4.33719
	'postnb'	3.42409	4.28429
	'postnb'	3.41774	4.27743
	'zgc:152670'	0.749151	4.26798
	'arpp19a'	3.82754	4.2559
	'si:dkey-273g18.1'	3.63449	4.23835
	'kctd15a'	2.18688	4.21181
	'supt5h'	4.16049	4.18904
	'tapbp.2'	1.69304	4.12903
	'ftr52p'	0.171624	4.12156
	'smtnl1'	0.149883	4.09475
	'ostf1'	1.58112	4.08698
	'si:dkey-261j4.4'	0.872513	4.02829
	'sox14'	0.0583548	3.97816
	'cyp2aa8'	5.06873	3.97543
	'ppp1r8b'	4.74048	3.95544
	'vmo1a'	0.0333653	3.92738
	'zgc:172106'	-0.040476	3.85766
	'frem2b'	-0.0405392	3.856
	'vps37a'	0.949316	3.83478
	'kmt5b'	1.52374	3.83343
	'flvcr1'	4.99906	3.82418
	'nrap'	-0.0668547	3.78645
	'id4'	2.41933	3.7857
	'tuba8l3'	-0.11873	3.76034
	'plpp6'	0.7021	3.73418
	'plpp6'	0.7021	3.73415
	'zgc:92161'	-0.0672378	3.73207
	'aanat2'	1.27524	3.73057
	'kcnmb2'	-0.14652	3.71601
	'si:dkey-261j4.5'	4.40694	3.68718
	'zgc:172053'	0.565055	3.66461
	'arl6ip1'	2.63559	3.66276
	'cyp46a1.3'	-0.174737	3.64787
	'tbx3a'	3.43663	3.63053
	'prdx3'	2.29348	3.58849
	'zgc:172133'	-0.29075	3.53777
	'bmp4'	4.29399	3.52711
	'slc16a1b'	0.446283	3.51864
	'eve1'	5.83786	3.51192
	'bambia'	7.09261	3.50252
	'rhcga'	-0.321745	3.49939
	'sema3aa'	-0.322096	3.49574
	'zgc:171500'	-0.322236	3.4899
	'fa2h'	0.730657	3.46524
	'dacha'	0.161827	3.46004
	'zgc:162396'	-0.353379	3.45847
	'neu4'	-0.353875	3.4462
	'fam83c'	1.18379	3.44103
	'ugt5a2'	-0.38604	3.41193
	'dcbld2'	2.23417	3.40794
	'si:dkey-71l4.4'	0.333055	3.38063
	'hand2'	-0.384893	3.36085
	'bspry'	2.36399	3.35655
	'kcnma1a'	1.88243	3.3108
	'rnf121'	2.89345	3.31022
	'fam168a'	0.682223	3.30675
	'ripply3'	2.69294	3.28445
	'tp63'	-0.487462	3.27912
	'pias2'	4.29281	3.27285
	'rps15'	-0.487981	3.26955
	'fam168a'	0.635968	3.25162
	'mxe'	0.744054	3.23393
	'rx1'	-0.523249	3.2319
	'cldnh'	1.0028	3.23057
	'hykk.2'	0.435261	3.22451
	'neflb'	-0.4885	3.21323
	'ved'	6.78737	3.1889
	'bsdc1'	4.7394	3.17477
	'tm4sf5'	-0.522274	3.13751
	'tfap2c'	7.67326	3.11931
	'bag2'	0.124138	3.1191
	'uqcrc1'	2.7765	3.11702
	'ankrd31'	3.60699	3.11437
	'znf1124'	1.80423	3.09733
	'msx3'	4.45871	3.09427
	'lmbr1'	1.52108	3.09217
	'zgc:194398'	-0.20451	3.08336
	'foxi3a'	1.18062	3.08183
	'zgc:198419'	4.27488	3.06496
	'zgc:136472'	-0.636573	3.06217
	'tsta3'	6.42361	3.05731
	'si:ch211-110e21.3'	0.637087	3.03802
	'dda1'	3.71528	3.03295
	'gfi1aa'	0.0542923	3.02678
	'rab1bb'	1.58755	3.02577
	'si:ch211-110e21.3'	0.621416	3.01884
	'ugt5a1'	-0.676232	3.01242
	'tfr1b'	0.672108	3.01203
	'il1rapl1a'	-0.675602	3.00905
	'bida'	3.60156	3.00276
	'zgc:92630'	0.796842	3.00217
	'sult1st1'	0.272846	2.99277
	'agk'	2.41699	2.93711
	'pgap3'	2.90278	2.93643
	'rpl21'	1.79492	2.92826
	'gch1'	0.893397	2.92604
	'metrn'	5.07574	2.92021
	'msra'	-0.0434394	2.90406
	'bora'	-0.324519	2.89996
	'zgc:136872'	-0.759292	2.89661
	'dpf1'	-0.759373	2.8925
	'dusp6'	5.20704	2.88273
	'aars'	2.32236	2.87769
	'zgc:174703'	3.52315	2.85942
	'LOC100150619'	2.54978	2.8559
	'abca1a'	6.10362	2.84539
	'tuba7l'	-0.802845	2.8308
	'pank1a'	0.463327	2.82604
	'pik3r2'	1.09432	2.81567
	'spint2'	3.33503	2.81468
	'tll1'	0.124175	2.81094
	'klf7b'	-0.80309	2.81014
	'zar1l'	-0.80309	2.81012
	'tmem177'	1.7469	2.79398
	'map4k2'	0.181257	2.78679
	'grm4'	0.311991	2.78397
	'rae1'	2.49724	2.77651
	'ctsd'	4.23802	2.77577
	'pisd'	-0.847473	2.77126
	'rnf213b'	-0.847556	2.7711
	'si:ch211-125e6.11'	-0.847639	2.76944
	'tmx4'	1.29908	2.76068
	'nrxn2b'	-0.454892	2.75719
	'aars'	2.08622	2.75199
	'gabra1'	1.15898	2.75094
	'mhc1uba'	1.14643	2.74301
	'lysmd4'	0.0544506	2.71634
	'plekhh1'	0.963705	2.70833
	'tp63'	1.82085	2.70307
	'vdrb'	-0.89401	2.70117
	'dpf1'	-0.894178	2.69428
	'si:ch211-121a2.2'	0.614476	2.66704
	'poln'	-0.439235	2.65854
	'si:dkey-78l4.14'	1.03439	2.65729
	'gfra1a'	0.0062419	2.65529
	'grinab'	3.65152	2.64813
	'prcp'	-0.162167	2.64766
	'nkd3'	-0.942066	2.62839
	'sh3d19'	-0.894681	2.61917
	'sp7'	3.31571	2.61621
	'apoa4b.1'	0.865735	2.61107
	'mpp2a'	-0.264074	2.60962
	'LOC100148466'	0.418635	2.60923
	'grip1'	0.0440371	2.60566
	'nr1d2a'	-0.0449214	2.58117
	'pdgfrb'	-0.509151	2.57389
	'mhc1zja'	2.09307	2.56412
	'ugt2b1'	-0.991835	2.54914
	'ugt2b3'	-0.991835	2.54902
	'satb1a'	1.94416	2.54652
	'trim35-21'	-0.991921	2.54404
	'fnbp1a'	-0.991318	2.53791
	'tlr2'	-0.991232	2.5284
	'vent'	3.49371	2.52802
	'ugt5b3'	-0.992093	2.52649
	'mhc2dbb'	0.0813004	2.52423
	'dnajb12b'	0.559436	2.50724
	'tgfbr1b'	2.93592	2.50711
	'sept4a'	0.823832	2.48848
	'znf1069'	1.40568	2.48724
	'si:ch211-51a19.5'	3.88548	2.48312
	'exoc3l1'	1.8127	2.48102
	'itgb1b'	6.14397	2.47946
	'mbd3b'	3.59409	2.47672
	'zgc:174193'	-0.992352	2.47495
	'pdk2b'	0.0760129	2.47294
	'matn3b'	-1.04336	2.47023
	'st3gal4'	-1.04292	2.4601
	'si:dkey-39a18.1'	1.20645	2.45805
	'tmcc3'	4.46933	2.45086
	'zgc:158785'	-1.04362	2.44902
	'si:ch211-227e10.6'	-0.677784	2.44432
	'ctxn1'	-0.677548	2.44217
	'tm4sf18'	-1.0437	2.43594
	'acer3'	2.92179	2.43435
	'entpd3'	-0.677233	2.43091
	'prtga'	0.555812	2.42644
	'dlx3b'	6.35841	2.41981
	'zgc:171551'	1.34289	2.41608
	'tle3a'	4.26679	2.41549
	'tle3a'	4.26679	2.41549
	'fam49bb'	0.80591	2.41419
	'rif1'	4.75437	2.40649
	'npas4l'	2.82687	2.40401
	'wnt4a'	0.16397	2.40275
	'cldn15b'	-1.04257	2.40115
	'tnfsf18'	-1.04257	2.40114
	'pvrl2l'	0.0902131	2.40031
	'zgc:173720'	3.11904	2.39633
	'si:ch211-131k2.3'	5.4603	2.39561
	'nfya'	4.29318	2.39521
	'crabp2b'	7.2015	2.39131
	'ankef1a'	-0.422109	2.38999
	'ar'	-1.09676	2.3885
	'zgc:171509'	-0.422761	2.3869
	'badb'	1.58936	2.3859
	'badb'	1.58936	2.3859
	'ywhae2'	5.28585	2.38561
	'epg5'	-0.718714	2.38355
	'zgc:153018'	7.30784	2.3827
	'rad21l1'	-0.205082	2.37881
	'tp63'	-1.0965	2.37821
	'galn'	0.0662762	2.37291
	'rnf13'	1.39768	2.3633
	'dlx2a'	0.886752	2.35854
	'nkx2.7'	1.02061	2.34725
	'dera'	2.49137	2.34298
	'ccl39.3'	-0.456111	2.34154
	'cbr1'	2.20962	2.3386
	'plekhg7'	1.15417	2.33438
	'sbno2a'	4.15718	2.33004
	'lrrc8aa'	5.02115	2.32922
	'hnrnpc'	0.289294	2.32799
	'zgc:162184'	0.405893	2.32552
	'ptk6b'	-0.205286	2.3197
	'dnajc25'	-1.09614	2.31914
	'fam114a1'	-1.09614	2.31911
	'mmp13a'	-0.760725	2.31781
	'elavl2'	2.02303	2.31616
	'six5'	3.99189	2.31276
	'rmdn3'	-0.406923	2.30895
	'zgc:174696'	3.60786	2.30832
	'sco1'	1.77793	2.3021
	'baalca'	-1.1523	2.29513
	'slc25a47b'	-0.164531	2.28366
	'LOC100332446'	-1.15212	2.28165
	'si:ch211-191i18.4'	5.27052	2.27902
	'tapbp.1'	1.0876	2.26855
	'ptk7a'	3.65235	2.26054
	'rdh12l'	0.897577	2.25728
	'znf362b'	-0.80438	2.25348
	'trim35-31'	-0.80438	2.25347
	'il12rb2'	0.829488	2.25326
	'tmod2'	0.474172	2.25284
	'ssuh2.4'	-0.804706	2.25135
	'fstl4'	-1.15293	2.25067
	'syngr3a'	0.99769	2.24247
	'aspa'	0.994912	2.23504
	'yap1'	2.18868	2.23212
	'gcsha'	-1.15302	2.22775
	'si:ch211-125e6.8'	2.29945	2.22225
	'loxl5a'	-0.744243	2.21432
	'elob'	3.98448	2.21167
	'smg1'	5.70382	2.21031
	'pah'	0.729926	2.20669
	'rpz4'	2.51829	2.20599
	'ranbp3a'	2.37031	2.20565
	'crtc1a'	-0.0576139	2.20337
	'jac7'	-1.21041	2.2015
	'pcbp3'	-1.21041	2.20149
	'klf13'	1.54355	2.2012
	'vsig8b'	1.08818	2.2009
	'epcam'	-1.2105	2.19993
	'prkcq'	3.39656	2.19956
	'itga9'	0.0277743	2.19691
	'paqr3a'	1.43141	2.1955
	'LOC571123'	-1.2106	2.19532
	'pcdh20'	-0.326842	2.19128
	'sult1st7'	-1.21069	2.18727
	'si:ch211-238e22.2'	-1.21069	2.18725
	'abcd1'	-0.563273	2.1856
	'trim25'	1.29749	2.18482
	'zgc:112416'	-0.849277	2.18345
	'cx44.2'	-1.21078	2.17507
	'clec19a'	-1.21078	2.17504
	'kctd9a'	0.420396	2.16962
	'vdra'	0.0890435	2.16924
	'rab11a'	1.19554	2.16809
	'usp47'	4.4974	2.16334
	'zgc:153219'	-0.066528	2.1589
	'zgc:153151'	-0.788023	2.1584
	'LOC794656'	-1.21087	2.15792
	'soat1'	0.629233	2.14835
	'ihha'	0.739673	2.14679
	'trim35-34'	-0.358322	2.14592
	'rela'	1.44113	2.14172
	'shda'	2.11874	2.13855
	'rtn4r'	-1.20987	2.13834
	'pid1'	3.18299	2.13617
	'nfkb1'	1.83362	2.13448
	'cyp2aa12'	1.67032	2.13271
	'glod5'	2.62616	2.13023
	'viml'	-0.601122	2.12943
	'mcm6l'	1.52492	2.12787
	'mxra8b'	-0.601814	2.12277
	'dhrs13a.3'	3.05818	2.12269
	'fam221a'	-0.895924	2.11164
	'runx3'	0.997012	2.11018
	'tpma'	-0.207569	2.10734
	'col10a1a'	0.595905	2.10648
	'cmtm4'	-0.547523	2.10613
	'mest'	-0.896259	2.10215
	'mest'	-0.896259	2.10215
	'atp1b1b'	-0.896259	2.10214
	'cry5'	4.42948	2.10208
	'gemin4'	2.84554	2.10072
	'si:ch73-56d11.3'	-0.390612	2.09944
	'jph1b'	0.722338	2.09907
	'grinaa'	2.2434	2.09701
	'ugt5a3'	-1.27094	2.0964
	'cyp46a1.4'	-0.312094	2.09087
	'trpt1'	3.34182	2.08789
	'mapk10'	0.399409	2.08753
	'mapk10'	0.399409	2.08748
	'mapk10'	0.399409	2.08746
	'mapk10'	0.399409	2.08742
	'ppp1r15b'	-1.27067	2.08705
	'dtnbp1b'	0.301152	2.08695
	'pacsin1a'	-1.27113	2.08608
	'adra2b'	-1.27113	2.08606
	'ssuh2.2'	-0.547142	2.08508
	'slc2a15b'	-0.547904	2.08378
	'mfap3l'	-0.208241	2.08335
	'zgc:92041'	-1.27122	2.0747
	'mon1a'	-0.0474432	2.07232
	'slc14a2'	2.51127	2.06942
	'gata2a'	6.85648	2.06674
	'zgc:112038'	1.18404	2.06516
	'zgc:85722'	-1.27131	2.05795
	'akap12b'	9.49849	2.04573
	'smad6a'	1.51437	2.04239
	'msx1a'	3.9631	2.04213
	'akap12b'	9.49058	2.04073
	'zgc:113858'	-1.27039	2.03792
	'slc7a6'	3.50722	2.03723
	'ntn4'	-0.943836	2.03545
	'zgc:174650'	3.09052	2.03164
	'mid1ip1b'	4.33039	2.02988
	'zgc:172180'	0.493593	2.02946
	'zgc:101130'	2.60099	2.02942
	'kdm5ba'	2.84532	2.02552
	'ugt5b4'	-0.267922	2.02152
	'tcf3a'	4.24586	2.01955
	'ext1b'	2.54205	2.00983
	'ptrh1'	0.958973	2.00839
	'opcml'	-0.879243	2.00585
	'flot1a'	1.94265	2.00186
	'zbtb2b'	4.79399	2.00026
	'zgc:162944'	-0.0326877	1.99975
	'klf2a'	0.942549	1.99865
	'commd10'	-0.878738	1.99384
	'homer1b'	-0.62359	1.99161
	'zgc:113691'	2.15559	1.99149
	'homer1b'	-0.62359	1.99145
	'pnpla3'	-0.376032	1.98846
	'ca15b'	3.62442	1.98656
	'acsf2'	4.13066	1.98348
	'rd3'	-1.33392	1.97917
	'zgc:195170'	-1.33392	1.97917
	'uckl1a'	-1.33429	1.97848
	'acsf2'	4.14187	1.97614
	'cpeb3'	-1.33383	1.96945
	'slc25a24l'	-1.33383	1.96937
	'cacnb4a'	-1.33383	1.96934
	'fam199x'	3.53018	1.96897
	'tfap2d'	-1.33439	1.96815
	'paplnb'	-1.33439	1.96812
	'pum2'	5.17185	1.96509
	'si:dkey-111e8.4'	-0.408057	1.96469
	'col27a1b'	-0.408857	1.96324
	'dlx4b'	0.363895	1.96205
	'cntn2'	-0.126376	1.96064
	'cep68'	0.731331	1.95604
	'mef2cb'	-1.33373	1.95392
	'si:ch211-193k19.2'	-1.33448	1.95192
	'nt5e'	-1.33448	1.95184
	'clcn1a'	-0.993459	1.95174
	'fam78ab'	-0.993459	1.95174
	'ddx23'	3.15648	1.94559
	'ifit11'	0.197352	1.94468
	'immp2l'	0.915549	1.94361
	'tmem184c'	-0.0578344	1.94299
	'golga7ba'	1.86337	1.94158
	'zgc:173693'	5.31704	1.94054
	'ncs1a'	3.26113	1.93686
	'arnt2'	3.11808	1.93615
	'elk4'	1.71541	1.93554
	'zgc:100951'	3.12943	1.93267
	'hic2'	4.50617	1.93257
	'krt1-c5'	-1.33364	1.93145
	'klf2b'	8.05686	1.92648
	'birc2'	3.72745	1.92071
	'cnot6b'	2.36396	1.91706
	'kirrel1a'	1.21369	1.91501
	'zgc:112998'	1.09639	1.91399
	'atp6v1b2'	0.100788	1.90277
	'zgc:173575'	0.934351	1.90004
	'cdx1a'	7.03649	1.89822
	'pdpk1a'	1.02703	1.89578
	'zgc:110796'	3.67817	1.8941
	'tnfrsf1b'	-0.0443414	1.89355
	'pi4kab'	0.0946625	1.89274
	'foxo3b'	3.37022	1.88726
	'cyp2aa4'	4.01438	1.88638
	'mttp'	6.52944	1.88136
	'jak1'	-0.281937	1.87866
	'rab3da'	1.81071	1.87265
	'cdkn1d'	-1.04509	1.86701
	'zgc:165508'	-0.704169	1.86683
	'jag2b'	-1.40025	1.86466
	'rnf24'	2.89904	1.86337
	'si:ch211-212o1.2'	-0.360064	1.86117
	'zgc:158494'	2.83328	1.86098
	'si:dkey-33c12.4'	-1.40044	1.86048
	'fam83fb'	-1.40044	1.86039
	'galnt18a'	-1.40044	1.86038
	'ech1'	0.357535	1.85983
	'arhgef3'	0.312491	1.85698
	'decr2'	4.0908	1.85373
	'trpa1b'	-1.40006	1.85212
	'asic4b'	-1.40006	1.85211
	'plek2'	-1.40054	1.85153
	'caspa'	-1.40054	1.85143
	'crb2a'	0.746548	1.84611
	'ptpra'	3.20147	1.84521
	'rc3h1b'	4.25744	1.84292
	'stc2a'	-0.209754	1.84259
	'ppp2r2ca'	-0.21009	1.84061
	'lrp4'	2.73034	1.83885
	'adcyap1a'	-0.704649	1.8382
	'ifit12'	-1.40063	1.83613
	'cadm3'	-1.40063	1.83604
	'mapre3a'	-0.391873	1.8257
	'zgc:194659'	0.692707	1.82451
	'ago4'	4.23394	1.82367
	'LOC558044'	7.56769	1.82089
	'slc38a9'	3.06387	1.81814
	'st6gal2b'	0.852749	1.81702
	'pkmb'	0.0481468	1.81686
	'zgc:77041'	-1.39987	1.81497
	'prrg1'	1.8185	1.81435
	'mal'	-1.40073	1.81252
	'kcnk10b'	-1.40073	1.8125
	'bmf1'	-0.806567	1.81105
	'ppp2r5cb'	3.62424	1.80869
	'zgc:153615'	-0.238684	1.80295
	'ppp1r14c'	4.05455	1.80238
	'nelfa'	-0.239295	1.80146
	'ldhbb'	-0.167529	1.80026
	'LOC100330864'	8.73805	1.79993
	'LOC100330864'	8.73805	1.79993
	'ghrhra'	-0.0346786	1.79855
	'ranbp10'	-0.0344886	1.79851
	'colgalt2'	-0.746572	1.79336
	'ago3b'	2.12372	1.78904
	'wdfy1'	3.28452	1.78728
	'pip5k1ba'	-0.746653	1.78569
	'slco2a1'	-0.603326	1.78412
	'kdr'	2.80316	1.78312
	'si:rp71-1f1.4'	-0.345155	1.78118
	'adora2ab'	2.62967	1.77843
	'aldh3a2a'	2.1571	1.77757
	'tapt1b'	2.14857	1.77557
	'nlgn4a'	1.22149	1.77408
	'wwtr1'	1.5943	1.77344
	'anks4b'	1.17026	1.7719
	'nrm'	0.351342	1.77047
	'csad'	3.92334	1.76997
	'lpar3'	0.929894	1.76911
	'si:ch211-214j8.1'	0.14462	1.7676
	'mlxip'	4.17167	1.76708
	'dcxr'	3.95169	1.76683
	'satb2'	-1.09923	1.76361
	'stat6'	1.92053	1.76354
	'opn6a'	0.252843	1.76261
	'sult2st2'	-0.549478	1.76191
	'sort1a'	-0.0602937	1.76138
	'ufsp2'	0.0629144	1.75829
	'ubald2'	2.36068	1.75538
	'ptpn4a'	1.29928	1.75493
	'ctnnd2b'	3.74351	1.75033
	'si:ch211-107n13.1'	2.35924	1.75002
	'b3gnt2b'	6.51001	1.74981
	'cyp3c4'	-0.746896	1.74654
	'plekha8'	4.29663	1.74487
	'six6a'	-0.299749	1.74091
	'vps16'	2.17775	1.74088
	'uprt'	-0.851329	1.73887
	'ago2'	3.81347	1.73559
	'smc3'	3.9803	1.73522
	'plekho1a'	0.00405113	1.73428
	'cdk9'	1.92681	1.73286
	'dnmt3aa'	1.5274	1.73235
	'pard6b'	0.638328	1.73144
	'atp1a3a'	-1.46967	1.73022
	'fgf6a'	-1.46986	1.72986
	'zgc:172341'	-1.46986	1.72984
	'ankrd22'	2.36063	1.72874
	'dnajc11a'	1.07292	1.72839
	'pycr3'	3.54088	1.72661
	'si:dkey-25e12.3'	-0.460234	1.72609
	'crfb4'	0.202673	1.72579
	'rnf40'	3.12385	1.7243
	'gc'	-1.46957	1.72329
	'grm5a'	-1.46996	1.72245
	'ftr64'	-0.224625	1.72212
	'nedd4a'	0.0380947	1.71871
	'LOC101884305'	1.94896	1.71813
	'lmbrd2a'	1.01449	1.71602
	'gfpt1'	5.79565	1.71463
	'gapdhs'	2.4937	1.7146
	'si:ch211-130m23.2'	2.95367	1.71323
	'hormad1'	-0.688114	1.71127
	'ft1'	1.894	1.71112
	'ei24'	4.85836	1.7107
	'sptssb'	-1.46948	1.7098
	'sptssb'	-1.46948	1.7098
	'csrp2'	0.733987	1.70876
	'pcdh2ab6'	-1.47006	1.70844
	'pcdh2ab7'	-1.47006	1.7084
	'atxn2'	-1.47006	1.70832
	'tmed10'	-1.47006	1.70832
	'tmed10'	-1.47006	1.70831
	'lats2'	1.87449	1.70732
	'lats2'	1.87449	1.7073
	'dcaf11'	2.0744	1.70616
	'itgb1a'	3.70359	1.70596
	'ace2'	-0.586704	1.70572
	'15-Sep'	3.15398	1.69358
	'csk'	2.5432	1.69282
	'osgn1'	3.74454	1.69013
	'glis2b'	0.0758998	1.68752
	'tdo2b'	-0.268053	1.68626
	'chka'	-1.47015	1.68532
	'pcdh2ac'	-1.47015	1.68528
	'per1a'	-1.47015	1.68525
	'ndrg4'	-1.47015	1.68523
	'il15'	-1.47015	1.68521
	'bnip3la'	2.03685	1.68476
	'st6galnac3'	-0.4097	1.68378
	'pik3cd'	-0.11366	1.68224
	'cmya5'	-1.08133	1.68189
	'cyp2u1'	-1.15454	1.68115
	'si:dkey-117i10.1'	-1.15445	1.68063
	'zgc:101765'	-1.15463	1.68034
	'kcnip3b'	0.717853	1.67881
	'pawr'	-0.182649	1.67839
	'si:ch211-205a14.3'	-1.15472	1.67808
	'eif1axa'	-1.15472	1.67805
	'slc1a5'	4.39232	1.67758
	'tlr5b'	1.3651	1.6763
	'dync1li1'	3.55779	1.67521
	'col5a2a'	-0.0502818	1.67457
	'lrrc15'	2.75666	1.67226
	'zgc:173593'	3.23227	1.67183
	'pank1b'	4.88045	1.67057
	'dhx38'	5.44179	1.66891
	'dclk1a'	-0.533417	1.66861
	'foxq1b'	-1.1549	1.66838
	'scn4ab'	0.216962	1.66825
	'marcksa'	5.93056	1.66807
	'kctd15b'	-1.02856	1.66676
	'prg4b'	-0.411245	1.66471
	'dusp2'	0.865524	1.66271
	'cxcr3.3'	-0.89792	1.66174
	'pigl'	0.391837	1.6601
	'dync1i2a'	4.73163	1.65951
	'zgc:136254'	3.39682	1.65872
	'rbp5'	-0.494622	1.65705
	'mmp2'	2.47567	1.65564
	'si:ch211-39k3.2'	1.98439	1.65351
	'eipr1'	0.341771	1.65284
	'nkx2.2a'	-0.209414	1.65045
	'pou2f1b'	5.83479	1.64843
	'tomm70a'	2.4266	1.64467
	'zgc:154058'	-0.625673	1.64295
	'ppfibp2b'	1.85281	1.64165
	'nfe2l2b'	-0.181072	1.64157
	'epb41b'	-0.625751	1.63851
	'apoob'	2.51164	1.63575
	'vrk2'	2.27753	1.63491
	'krt93'	0.324246	1.63212
	'plce1'	-0.444445	1.63131
	'pcf11'	4.72788	1.63123
	'cdc14ab'	4.09623	1.63067
	'dmxl2'	3.62432	1.63025
	'il6st'	2.36659	1.62864
	'tyro3'	2.84674	1.62772
	'tead1a'	5.66674	1.62213
	'bcas3'	0.0844472	1.61879
	'angptl4'	4.25063	1.61726
	'ptger4a'	-0.361452	1.61438
	'rab11fip4b'	0.987841	1.61384
	'klf11a'	2.2042	1.6137
	'lin28a'	6.05289	1.61364
	'sesn3'	8.62406	1.613
	'fzd1'	-0.532806	1.61106
	'myb'	-0.530723	1.61097
	'myb'	-0.530723	1.61096
	'zyx'	4.24097	1.61087
	'st8sia4'	0.988577	1.60976
	'tpbgb'	2.16105	1.60788
	'chordc1a'	5.14826	1.60648
	'pip5k1aa'	6.80791	1.6046
	'rhobtb2a'	-0.238916	1.60417
	'bmpr1aa'	2.59162	1.6034
	'ccbl2'	4.71672	1.60336
	'fabp1b.1'	5.71905	1.60284
	'cx55.5'	-0.773273	1.60194
	'zgc:113176'	4.84801	1.59837
	'sgk2a'	0.913448	1.59726
	'pnp5b'	0.755279	1.59696
	'mmp14b'	1.73523	1.59482
	'rab8a'	2.36958	1.59383
	'rpz5'	1.26174	1.59374
	'mob2a'	3.57633	1.59165
	'ugt5b1'	0.94174	1.59087
	'si:ch211-185a18.2'	3.33029	1.5904
	'zgc:175280'	-1.13712	1.5898
	'gbgt1l1'	-0.533875	1.58913
	'serpinb1l4'	0.699503	1.58911
	'hif1aa'	0.284242	1.58787
	'col9a3'	0.810615	1.58699
	'si:ch73-59f11.3'	0.0603918	1.58602
	'zgc:174288'	4.75484	1.58585
	'si:ch1073-126c3.2'	-1.54279	1.58458
	'si:ch211-89o9.4'	-1.54279	1.58454
	'cyp8b2'	-1.54289	1.58451
	'gcdha'	-0.480803	1.5845
	'si:ch211-244a23.1'	-1.54289	1.58448
	'fut7'	-1.54289	1.58448
	'si:ch211-244a23.1'	-1.54289	1.58447
	'hoxa13a'	-1.54289	1.58446
	'cavin4b'	-1.54289	1.58442
	'lrp8'	-1.54289	1.58436
	'tlr9'	-1.54289	1.58435
	'sgcd'	-1.54279	1.58434
	'adcyap1a'	-1.54289	1.58432
	'map2k7'	2.2293	1.58229
	'susd6'	3.93522	1.5812
	'slc16a2'	-0.945776	1.58111
	'tnnt2a'	-0.946116	1.57993
	'nlgn2a'	-1.13685	1.57977
	'zgc:110348'	-1.13685	1.57976
	'zgc:173683'	-1.13685	1.57969
	'ctbs'	-1.54299	1.57944
	'col9a1b'	-1.54299	1.5794
	'klc3'	-1.54299	1.5792
	'crp7'	-0.946201	1.57911
	'ugt2b5'	-1.54299	1.57901
	'si:dkey-266f7.1'	-1.54299	1.57899
	'pcdh10a'	0.451214	1.57792
	'fbxl22'	-1.21241	1.57558
	'aldh1a2'	-1.21268	1.57498
	'osr1'	5.40315	1.57467
	'arhgap11a'	5.22475	1.57325
	'chp1'	3.76932	1.5728
	'loxl2a'	0.7531	1.57223
	'col1a2'	1.40826	1.57096
	'slc35f3a'	2.19503	1.56887
	'usp12a'	-1.5426	1.5677
	'dpf3'	-1.5426	1.56767
	'exo5'	1.44189	1.5674
	'slc5a6b'	-1.54309	1.56719
	'si:dkey-122c11.1'	-1.54309	1.5671
	'lum'	-1.54309	1.5671
	'nfia'	-1.54309	1.56707
	'ezra'	-1.54309	1.56704
	'otpa'	-1.54309	1.56703
	'gpd1a'	2.26998	1.56602
	'pxna'	2.11998	1.56476
	'tulp4a'	5.48795	1.56473
	'zgc:174237'	3.50625	1.5621
	'zgc:66313'	4.6114	1.56113
	'selenon'	-1.21214	1.5607
	'faap24'	2.13482	1.55994
	'prdx6'	2.82405	1.55838
	'rnf217'	0.098386	1.558
	'fn1a'	5.70415	1.55633
	'slit1a'	2.77	1.55573
	'col1a1b'	-0.269066	1.55559
	'si:ch73-266f23.3'	1.22749	1.55429
	'lifra'	2.05341	1.55332
	'ets1'	2.39933	1.553
	'mri1'	2.92546	1.55223
	'zgc:154058'	-0.428647	1.55039
	'capn2a'	0.917519	1.55017
	'lifrb'	0.207454	1.54849
	'ptpn6'	0.207454	1.54848
	'rargb'	-1.21305	1.54738
	'chrna7'	-1.5425	1.54637
	'pcdh1gb9'	-1.5425	1.54632
	'pcdh2aa1'	-1.54319	1.5447
	'pcdh2aa3'	-1.54319	1.54468
	'pcdh2ab9'	-1.54319	1.54467
	'pcdh2aa15'	-1.54319	1.54465
	'pcdh2ab11'	-1.54319	1.54465
	'pcdh2ab10'	-1.54319	1.54465
	'pcdh2ab2'	-1.54319	1.54463
	'pcdh2ab12'	-1.54319	1.54462
	'pcdh2ab1'	-1.54319	1.54462
	'pcdh2ab8'	-1.54319	1.54462
	'pcdh2ab3'	-1.54319	1.54459
	'pcdh2ab5'	-1.54319	1.54457
	'atf6'	4.59448	1.54371
	'ccdc127b'	-0.566943	1.54238
	'clstn1'	5.40193	1.54206
	'ncstn'	3.6084	1.54156
	'si:dkey-204l11.1'	-1.08089	1.54096
	'pip5k1ab'	4.5886	1.53912
	'srgap2'	1.04748	1.53782
	'rnf213a'	3.06642	1.53739
	'gipc1'	3.12569	1.53663
	'si:dkey-48g21.7'	3.99986	1.53432
	'LOC796180'	3.27995	1.53417
	'twsg1b'	4.35597	1.53347
	'usp46'	0.749503	1.53005
	'cuedc1a'	2.19746	1.52354
	'hsd11b1la'	0.27014	1.52123
	'slc43a2b'	4.82688	1.51853
	'rhag'	-0.706068	1.51769
	'si:ch211-92l17.1'	3.66176	1.5161
	'stx5a'	0.69733	1.51534
	'fzd4'	4.49882	1.51182
	'hnrnpa3'	1.47785	1.51172
	'zgc:174268'	4.96642	1.51011
	'skap2'	2.03413	1.50839
	'ada'	1.94872	1.50688
	'pcbp3'	0.164912	1.5058
	'map2k4a'	1.25111	1.50451
	'tm9sf3'	0.913811	1.50217
	'brox'	3.6843	1.50185
	'abcd3b'	3.51906	1.50035
	'med13a'	3.66029	1.49379
	'pdp1'	2.93331	1.4931
	'wasla'	-0.928724	1.49225
	'limch1a'	1.90904	1.49075
	'cxxc1b'	2.53875	1.48932
	'rps6ka4'	1.98373	1.48885
	'slc27a4'	1.30779	1.48698
	'hsp70l'	4.44896	1.48541
	'slc35a2'	3.54556	1.48527
	'adssl1'	5.08835	1.48275
	'cyp3a65'	1.19884	1.48245
	'mettl2a'	4.21565	1.48231
	'nars2'	1.6132	1.48195
	'mfsd11'	2.15569	1.47822
	'mmd'	2.93623	1.478
	'jupa'	3.8619	1.47515
	'tmem248'	2.43761	1.47465
	'nkd1'	2.79555	1.4746
	'pi4kaa'	3.60741	1.47408
	'map7d2a'	1.13413	1.47297
	'si:dkey-177p2.6'	3.85165	1.47279
	'rhbg'	4.60463	1.47003
	'nfe2'	-0.25557	1.4683
	'efnb3b'	0.726038	1.46826
	'qkia'	6.59665	1.46805
	'smad7'	3.84865	1.46658
	'rab27a'	1.54386	1.46616
	'gpd2'	0.0832768	1.46615
	'zgc:194007'	1.13384	1.46589
	'zgc:194007'	1.13384	1.46588
	'zgc:194007'	1.13384	1.46587
	'zgc:194007'	1.13384	1.46587
	'tlcd1'	-1.19513	1.46522
	'nkx2.2a'	-0.331284	1.46497
	'ft2'	-1.27306	1.46422
	'lima1a'	6.90821	1.46401
	'skp2'	-1.27297	1.4636
	'kcnk1a'	4.34777	1.46133
	'tuba2'	1.12318	1.46079
	'slc25a1b'	5.02095	1.46003
	'acta1a'	1.38651	1.45739
	'hoxb13a'	-1.27279	1.45693
	'slc2a11l'	-1.27279	1.45692
	'si:ch211-248e11.2'	0.889149	1.4567
	'znf1160'	2.71918	1.45584
	'hhat'	1.43328	1.45555
	'fam131a'	-1.27334	1.45544
	'pdxkb'	-0.550518	1.45455
	'hic1l'	5.42187	1.45435
	'tkfc'	3.05575	1.4512
	'hpcal4'	-0.142418	1.45107
	'tbccd1'	3.10127	1.45104
	'zgc:113278'	2.72325	1.45069
	'csnk1e'	0.928706	1.45032
	'tmem150aa'	1.89429	1.4499
	'pcyt1bb'	0.361771	1.44969
	'si:dkey-4p15.3'	5.79955	1.44879
	'nrg2b'	-0.808346	1.44779
	'nr5a1a'	-1.27343	1.44779
	'wnt3a'	-0.0426787	1.44544
	'fgd4a'	2.37224	1.44538
	'gstt2'	-0.748415	1.44438
	'zgc:193801'	4.92921	1.4436
	'fstl1b'	2.65037	1.44257
	'chia.5'	-1.27352	1.43694
	'lrwd1'	7.83268	1.43552
	'gnsb'	3.79315	1.43501
	'gorasp1a'	4.83365	1.43448
	'dram1'	2.84312	1.43236
	'xylt2'	1.30756	1.43193
	'plbd1'	3.58569	1.43071
	'gpatch2'	4.45694	1.43045
	'hspa12a'	2.64612	1.4302
	'lamtor1'	2.22063	1.42884
	'stx11b.2'	0.914519	1.42884
	'ltbp3'	3.23957	1.42839
	'gig2p'	-0.298355	1.42656
	'atp1b2a'	5.36356	1.42467
	'fstl5'	-1.61992	1.42395
	'ppp2cb'	-1.61992	1.42391
	'nlgn3a'	-1.61992	1.42391
	'ccdc24'	-1.61992	1.42384
	'sema3bl'	-1.61992	1.42377
	'si:ch211-244b2.3'	-1.61992	1.42373
	'si:ch211-244b2.2'	-1.61992	1.42373
	'asb1'	-1.61992	1.42372
	'zgc:193726'	-1.61992	1.42371
	'kank2'	2.12411	1.42284
	'prune'	-0.643168	1.42197
	'pomgnt1'	3.53301	1.4215
	'zgc:113223'	-1.62002	1.42096
	'tbx20'	-1.62002	1.42091
	'tlx2'	-1.61982	1.42086
	'lsamp'	-1.61982	1.42082
	'zgc:194930'	-0.643634	1.42078
	'klf15'	-1.62002	1.42071
	'fam46ab'	-1.62002	1.42069
	'cald1a'	-1.61982	1.42066
	'glrx2'	-1.61982	1.42065
	'rgs7bpb'	-1.61982	1.42064
	'pbx3b'	0.390538	1.41993
	'pbx3b'	0.390538	1.41993
	'pbx3b'	0.390538	1.41992
	'mlf1'	2.65519	1.41916
	'mlf1'	2.65519	1.41916
	'hagh'	2.93762	1.41883
	'si:ch1073-340i21.3'	3.22327	1.41589
	'hfe2'	-0.00309437	1.41584
	'trioa'	5.06839	1.41301
	'gdnfa'	-1.61972	1.41105
	'mfap4'	-1.62012	1.41096
	'fgf13b'	-1.61972	1.41095
	'il1fma'	-1.61972	1.41095
	'lgi2a'	-1.61972	1.41094
	'si:dkeyp-85e10.2'	-1.62012	1.41093
	'abhd3'	-1.62012	1.41093
	'slc22a21'	-1.61972	1.41092
	'fgf13b'	-1.61972	1.41092
	'anpepa'	-1.62012	1.41091
	'lypd6'	0.00154871	1.4109
	'nptx2b'	-1.62012	1.41088
	'serpine3'	-1.62012	1.41086
	'col11a1a'	-1.62012	1.41085
	'grm2a'	-0.978417	1.40932
	'ackr3b'	4.57927	1.40893
	'zgc:92481'	3.85711	1.40687
	'znf1024'	1.68204	1.40564
	'cdk6'	1.62415	1.40529
	'gna11b'	2.52899	1.40411
	'si:dkey-21e13.3'	-1.04717	1.40376
	'rragd'	-1.047	1.40313
	'b2m'	2.25996	1.40285
	'si:dkey-12e7.1'	0.619139	1.40261
	'syt4'	-1.19531	1.40257
	'ndel1a'	-1.04752	1.40244
	'rbm24a'	0.600459	1.40237
	'dbt'	2.36871	1.40135
	'si:ch211-195h23.3'	3.25732	1.40105
	'kcnk5b'	3.20791	1.4005
	'shoc2'	-0.97833	1.3998
	'xylt1'	4.0748	1.39897
	'six9'	-0.242557	1.39844
	'irf7'	0.411505	1.39831
	'zgc:153293'	2.94781	1.39799
	'tp53inp1'	2.13833	1.39755
	'napaa'	2.59049	1.39662
	'zgc:171566'	4.1394	1.39606
	'si:ch211-158d24.4'	2.42123	1.39577
	'atp2b4'	2.09845	1.3917
	'cnksr3'	2.44713	1.39152
	'clul1'	-1.61962	1.39074
	'diras1a'	-1.61962	1.39069
	'elk4'	2.4321	1.39068
	'nkx2.4a'	-0.445593	1.39038
	'fgf10b'	-1.62022	1.38964
	'si:ch73-173h19.3'	-1.62022	1.38962
	'ubash3bb'	-1.62022	1.38962
	'itgbl1'	-1.62022	1.38961
	'si:ch211-147k10.6'	-1.62022	1.38961
	'zgc:91890'	-1.62022	1.38958
	'si:dkey-112g5.16'	-1.62022	1.38958
	'LOC100149563'	-1.62022	1.38955
	'lhcgr'	-1.62022	1.38951
	'dpp3'	3.27059	1.38868
	'mpp5a'	3.73088	1.38826
	'si:dkey-97m3.1'	1.61434	1.38789
	'gkup'	1.85847	1.38785
	'mthfd1l'	3.62768	1.38738
	'rhocb'	0.683044	1.38366
	'ccdc146'	-0.242218	1.38315
	'slc29a1a'	4.59236	1.38294
	'rufy3'	2.28353	1.38241
	'vezf1b'	3.08829	1.3805
	'itgb1b.1'	-0.127765	1.38029
	'limd2'	2.44912	1.38015
	'si:dkey-222b8.1'	0.603477	1.37991
	'sox4b'	2.52517	1.37989
	'fbxo25'	1.63509	1.37945
	'nr6a1a'	6.24769	1.3782
	'prkacaa'	3.86384	1.3775
	'unc5b'	3.61353	1.37735
	'pgm2'	-0.126972	1.37543
	'nrn1b'	-1.25518	1.37436
	'btbd6b'	0.803327	1.37431
	'enpp6'	-0.316078	1.37427
	'cdk5'	4.39731	1.37404
	'ccdc83'	0.401725	1.37373
	'tnni2a.2'	-0.853546	1.37231
	'klc2'	3.25692	1.37225
	'zgc:113057'	0.350296	1.37214
	'trim35-28'	4.24656	1.37181
	'txnipb'	-0.683857	1.37138
	'zgc:173816'	2.42481	1.36508
	'cldn5a'	1.88906	1.36405
	'stk38a'	5.68574	1.36391
	'si:ch73-142c19.1'	0.728062	1.36301
	'mier2'	-0.0901396	1.36283
	'si:dkey-166n8.9'	0.477261	1.36175
	'nkain4'	2.59991	1.36169
	'zmiz1a'	3.27691	1.361
	'pard3ba'	4.2603	1.36081
	'zgc:171242'	0.111747	1.36047
	'pir'	1.15419	1.35915
	'fkbp5'	2.19644	1.35828
	'ahsa1a'	4.33931	1.35802
	'hs6st1b'	0.379899	1.35556
	'pole'	-0.157767	1.35502
	'zgc:63569'	4.10816	1.35371
	'slc30a1b'	4.91106	1.35328
	'bty'	1.70225	1.3531
	'mbpb'	5.08315	1.35176
	'qki2'	0.755259	1.35172
	'cbln10'	0.645462	1.3512
	'wu:fu71h07'	0.812976	1.34998
	'znf609a'	3.83939	1.3489
	'gli2b'	3.77664	1.34889
	'padi2'	2.79282	1.34689
	'eef1a1a'	0.0824082	1.34565
	'csf1ra'	-0.532197	1.3449
	'mtmr10'	0.711346	1.34473
	'smg7'	5.43606	1.34465
	'capn5a'	3.0243	1.34283
	'eif2ak2'	0.770529	1.34019
	'jam3b'	4.89713	1.34017
	'myof'	3.51293	1.33959
	'LOC567622'	0.897517	1.33949
	'tcf7'	1.68568	1.33935
	'zgc:153441'	-0.0598194	1.33728
	'cbln1'	-1.33654	1.3362
	'scamp5a'	4.71268	1.33571
	'tdrd9'	4.15573	1.33521
	'fbxl8'	0.335686	1.33337
	'sec14l1'	2.0594	1.33331
	'rnaset2'	2.1606	1.33277
	'rnaset2'	2.1606	1.33276
	'rnf146'	4.36905	1.33225
	'stmn2a'	-0.572514	1.33216
	'znf45l'	3.93238	1.33206
	'fahd1'	2.60932	1.33171
	'dnase1l4.2'	2.91658	1.3316
	'rpl9'	-1.33598	1.33089
	'nap1l4a'	-1.33598	1.33085
	'tnpo2'	8.41714	1.33034
	'hoxb1a'	1.34052	1.32971
	'si:rp71-1g18.7'	0.629548	1.32887
	'cbln10'	0.629548	1.32885
	'clp1'	2.63953	1.32855
	'oxsr1a'	3.98847	1.32853
	'zgc:110130'	0.359855	1.32847
	'rab11al'	3.61649	1.32794
	'akt1'	-0.626742	1.3277
	'chrna5'	1.72707	1.32714
	'tspan15'	1.40296	1.32677
	'bnip2'	4.8008	1.32671
	'chaf1a'	4.65806	1.32667
	'nfkb2'	-0.363416	1.32625
	'dock5'	1.61915	1.32595
	'mlec'	4.40274	1.32567
	'slc12a3'	-1.03004	1.32529
	'klhl21'	0.349302	1.32492
	'c3a.1'	2.57332	1.32413
	'stk35'	1.74755	1.32389
	'fam120b'	1.80284	1.32144
	'gpr157'	-1.02995	1.32136
	'pik3r3b'	-0.30156	1.32109
	'notch1b'	2.03293	1.32097
	'rfx4'	0.592967	1.3201
	'sebox'	0.794501	1.32003
	'lig1'	3.1695	1.31837
	'klhl18'	1.61914	1.31653
	'sfrp1a'	6.66931	1.3163
	'supt3h'	4.39646	1.31611
	'pycr1a'	1.45028	1.31558
	'mnd1'	6.07103	1.31552
	'gsnb'	4.53665	1.3153
	'abl2'	3.94759	1.3144
	'rab32a'	3.05	1.31358
	'sparta'	-0.979195	1.31178
	'acot11a'	-0.225371	1.30982
	'fzd5'	1.60963	1.30948
	'carm1'	7.03478	1.30902
	'si:ch211-244b2.1'	4.15891	1.30796
	'zdhhc3b'	5.03065	1.30765
	'aco1'	2.30175	1.3074
	'gpr173'	-1.1009	1.30628
	'dnajb2'	1.83614	1.30594
	'ptpn11a'	4.95679	1.30593
	'socs2'	-1.10055	1.30522
	'vangl2'	5.77961	1.30514
	'pomgnt2'	2.93824	1.30434
	'ipo9'	2.98495	1.30416
	'zgc:172352'	0.486298	1.30401
	'ephx1'	2.67224	1.30255
	'zbtb24'	0.449308	1.30198
	'elovl4b'	1.61407	1.30196
	'p4hb'	5.21337	1.30015
	'chico'	2.46778	1.29975
	'tspan5a'	-1.10143	1.29912
	'rnf175'	-0.0863393	1.29875
	'rnf175'	-0.0863393	1.29874
	'cyp2aa2'	4.74908	1.29784
	'siah2l'	-0.836507	1.29747
	'b3galt6'	1.76185	1.29661
	'tor3a'	4.21586	1.29516
	'slc20a2'	1.82949	1.29464
	'fam160b1'	3.80778	1.29387
	'si:dkey-251i10.1'	-0.569118	1.29362
	'brinp2'	-0.900168	1.29357
	'slc25a42'	2.56224	1.29355
	'mib1'	6.2879	1.29307
	'dcps'	6.57723	1.2929
	'adgrl4'	-0.900084	1.29191
	'zgc:153911'	2.18159	1.29051
	'homer2'	4.64262	1.29006
	'znf1051'	2.46169	1.2896
	'inpp5f'	2.04929	1.28658
	'slit1b'	-0.724547	1.28581
	'numbl'	-0.428808	1.28416
	'zak'	0.945613	1.28406
	'cdo1'	2.59315	1.28389
	'dgat1a'	-0.724228	1.28349
	'rab22a'	-0.666922	1.28338
	'gga3'	2.45025	1.28317
	'dbx1b'	-0.724388	1.28309
	'pnx'	1.6583	1.28238
	'eya1'	-0.428953	1.28183
	'cox10'	1.50998	1.28098
	'kazna'	-0.568739	1.28096
	'tfap2a'	8.18897	1.27827
	'chico'	2.50756	1.27795
	'nme5'	1.56698	1.27715
	'erbb3b'	-0.379918	1.27583
	'clcn2b'	1.3429	1.27581
	'tmem8a'	1.43981	1.27466
	'exoc6b'	0.397458	1.2746
	'cdc42l'	4.22367	1.27445
	'5-Mar'	2.2739	1.27264
	'si:ch211-245h14.1'	3.0496	1.27225
	'golga2'	3.94404	1.27207
	'csnk1g1'	2.02178	1.27002
	'grb10a'	3.6869	1.26874
	'mllt11'	-0.611159	1.2676
	'kcng4a'	0.710193	1.26722
	'zgc:173729'	0.587467	1.26713
	'hdr'	1.86448	1.26711
	'exoc6'	1.79804	1.26587
	'ctsz'	1.4862	1.26476
	'cdc42'	4.68349	1.26386
	'zdhhc17'	3.2015	1.26329
	'p4ha1b'	1.39433	1.26195
	'ehd3'	0.899473	1.26123
	'vsig10'	1.97511	1.2608
	'bend5'	2.57608	1.25975
	'si:ch73-237c6.1'	0.0952575	1.25906
	'dgat2'	0.790451	1.2586
	'nitr9'	-1.31833	1.25811
	'sec24d'	3.79068	1.25761
	'jazf1a'	0.000705592	1.25601
	'mhc1zca'	-0.212416	1.25464
	'foxh1'	7.51536	1.2546
	'ripk1l'	2.09195	1.25374
	'si:ch73-81k8.2'	1.06511	1.25258
	'si:ch73-81k8.2'	1.06511	1.25257
	'glceb'	2.29934	1.25255
	'crhr2'	-0.380327	1.25205
	'hpcal1'	-0.212553	1.25107
	'b3glcta'	0.651084	1.25065
	'arfip1'	2.41921	1.24986
	'zswim5'	5.42083	1.24973
	'zgc:165520'	0.0335894	1.2497
	'tfap2a'	8.15662	1.24958
	'agtpbp1'	2.04836	1.24958
	'tfap2a'	8.15646	1.24936
	'tlcd2'	3.07096	1.24872
	'tmpob'	6.01191	1.24866
	'brip1'	2.20393	1.24816
	'slc48a1b'	1.61533	1.24802
	'dcp1b'	3.49414	1.24769
	'shisa4'	0.574924	1.24761
	'bhlha15'	1.83097	1.24737
	'nr1i2'	3.13302	1.24691
	'si:dkey-9i23.16'	-0.611394	1.24635
	'hsp70.3'	5.71467	1.2463
	'il15l'	0.353785	1.24629
	'il15l'	0.353785	1.24629
	'fgf12b'	2.19725	1.24599
	'zgc:112994'	7.92283	1.24492
	'rcor3'	1.92548	1.24452
	'rspry1'	4.54853	1.24385
	'si:dkey-5i3.5'	-1.70151	1.24167
	'panx2'	-1.70151	1.24158
	'col28a1a'	-1.70151	1.24145
	'tenm3'	2.91272	1.24136
	'angpt1'	-1.70151	1.24133
	'si:dkey-147f3.4'	-1.70151	1.24129
	'slc1a3b'	-1.70141	1.24128
	'zgc:153968'	-1.70151	1.24127
	'LOC792509'	-1.70151	1.24126
	'fibcd1'	-1.70151	1.24121
	'ca15a'	-1.70141	1.24117
	'kctd2'	-1.70141	1.24109
	'c1s'	-1.70141	1.24101
	'slc39a4'	-1.70141	1.24094
	'vav3b'	-1.70141	1.24087
	'nmnat2'	-1.70141	1.24073
	'rorca'	-1.70141	1.2406
	'edar'	-1.70141	1.24059
	'cd40'	-1.70141	1.24058
	'zgc:173486'	2.09153	1.2404
	'sema6e'	1.24595	1.23913
	'abhd4'	0.19082	1.23829
	'fam214a'	3.60185	1.23813
	'igf2bp2b'	0.614186	1.23711
	'hephl1a'	2.59859	1.23678
	'irf7'	0.441711	1.23661
	'hsp90aa1.2'	9.53752	1.23587
	'cdc42ep4a'	3.97812	1.23429
	'vtg3'	-1.70161	1.23423
	'etnk2'	-1.70161	1.2342
	'sox8a'	-1.70161	1.23417
	'irx2a'	-1.70161	1.23404
	'runx2b'	-1.70161	1.234
	'gfap'	-1.70161	1.23397
	'ropn1l'	-1.70161	1.23397
	'ntf3'	-1.70161	1.2339
	'pdlim5a'	-1.70161	1.23383
	'si:dkey-111e8.5'	-1.70161	1.23376
	'vax2'	-1.70161	1.23375
	'lix1'	-1.70161	1.23373
	'cacng2b'	-1.70131	1.23335
	'tas1r1'	-1.70131	1.23332
	'hspb11'	-1.70131	1.23332
	'atrx'	-1.70131	1.2333
	'cd164'	4.78828	1.23288
	'bin3'	5.99437	1.23194
	'senp8'	2.16106	1.23089
	'pde5ab'	-1.08355	1.23071
	'extl3'	3.47148	1.22981
	'gfpt2'	4.16787	1.22882
	'pdcb'	0.908168	1.22784
	'caspxa'	3.76842	1.226
	'elavl3'	0.560199	1.22573
	'mhc1zea'	1.78055	1.22484
	'cyp2p6'	3.10223	1.2228
	'fosl1a'	-0.60635	1.21834
	'dpys'	0.956989	1.21813
	'ube2j2'	1.36944	1.21734
	'exoc3'	2.65446	1.21683
	'igsf8'	2.9068	1.21673
	'rab10'	6.60294	1.21647
	'arhgef7a'	3.54646	1.21592
	'fgf13b'	-1.70121	1.21578
	'hoxa2b'	-1.70121	1.21578
	'tm9sf2'	-1.70121	1.21574
	'th'	-1.70171	1.2157
	'myoz2a'	-1.70171	1.2157
	'LOC100535095'	-1.70171	1.21568
	'zgc:171470'	-1.70171	1.21567
	'grm6a'	-1.70171	1.21567
	'cib2'	0.358591	1.21551
	'sema3ga'	0.391838	1.21527
	'pmp22b'	4.87758	1.21509
	'ece2b'	2.08332	1.21507
	'chek2'	-0.55293	1.21502
	'zgc:77838'	3.07062	1.21486
	'si:ch73-55i23.1'	-0.883086	1.21457
	'zgc:194879'	2.84065	1.21448
	'prdx1'	3.90234	1.21422
	'hsd17b2'	2.26321	1.21309
	'bco2l'	2.34896	1.21269
	'plekhb2'	1.56959	1.21247
	'abcg2c'	3.67897	1.2107
	'zgc:165520'	0.00921447	1.2107
	'itchb'	3.21859	1.21065
	'si:dkey-85k7.7'	7.23891	1.21063
	'add3a'	5.61158	1.21051
	'abcd3a'	-0.414221	1.21047
	'fign'	-0.766555	1.21004
	'sept5b'	-1.40253	1.21004
	'smyd1a'	-1.40253	1.20999
	'ralbp1'	3.12266	1.20982
	'itgb4'	0.924815	1.20915
	'smap2'	-1.40244	1.20914
	'emx1'	-1.08381	1.2088
	'mhc1zfa'	-1.40263	1.20878
	'si:dkeyp-53d3.5'	2.85993	1.20762
	'rxrba'	6.66766	1.20741
	'dpysl4'	-0.948225	1.20675
	'pck1'	-1.40234	1.20607
	'si:dkey-7n6.2'	-1.40272	1.20522
	'si:ch211-93n23.7'	-1.40272	1.2052
	'si:ch211-93n23.7'	-1.40272	1.2052
	'pbx1b'	-0.947716	1.205
	'zgc:194469'	3.86603	1.20419
	'mynn'	5.40308	1.20402
	'sox9b'	-0.882665	1.20381
	'hsf2'	5.57288	1.20341
	'tmem229b'	-0.650756	1.20189
	'gtf2f2b'	-1.15659	1.20178
	'slc5a1'	-1.15659	1.20178
	'pole3'	1.53952	1.20146
	'cx43'	-1.15677	1.20108
	'pcxb'	1.9372	1.20091
	'cyp27a1.4'	-1.15632	1.20084
	'gnb3b'	-1.15695	1.19902
	'zgc:63733'	5.45641	1.19858
	'esrrb'	-1.40282	1.19856
	'numb'	1.38565	1.1982
	'pyroxd2'	2.23059	1.19744
	'vox'	7.43843	1.19732
	'mapk12a'	1.75105	1.19654
	'tctex1d1'	-0.090945	1.19516
	'gna13b'	5.10306	1.19464
	'ppm1aa'	4.32153	1.19247
	'slc25a44b'	2.91345	1.1924
	'smad6b'	2.7811	1.19197
	'skilb'	4.15091	1.18909
	'lcp1'	6.8979	1.18839
	'npc2'	8.20449	1.1879
	'ela3l'	-1.40291	1.18778
	'dnmt3bb.1'	4.44345	1.18751
	'ppp5c'	6.7716	1.18395
	'ube3b'	4.48588	1.18213
	'znf618'	5.06018	1.18181
	'per1b'	0.476647	1.18143
	'cart4'	3.49606	1.18105
	'ccdc85ca'	0.882719	1.18081
	'stpg2'	0.26002	1.18073
	'LOC557301'	-0.883422	1.17992
	'tpm4a'	-0.209584	1.17792
	'zc3h18'	4.37099	1.17721
	'fam212ab'	5.66557	1.17656
	'trim35-36'	-0.36439	1.17639
	'sdc2'	3.7371	1.17528
	'b2m'	3.10562	1.17453
	'spdl1'	4.42049	1.17409
	'txndc9'	3.28058	1.17382
	'txndc9'	3.28058	1.17382
	'txndc9'	3.28058	1.17382
	'trim62'	0.314841	1.17326
	'crb3a'	0.970774	1.17317
	'cldnd1b'	4.34169	1.17305
	'cd151l'	5.07313	1.17185
	'gnb4b'	4.92264	1.17103
	'psmc4'	4.08869	1.17065
	'zgc:194281'	0.391884	1.16914
	'blvrb'	4.32572	1.1668
	'zgc:113135'	2.68423	1.16617
	'zgc:171704'	1.59234	1.16616
	'prkacbb'	5.13552	1.16489
	'zgc:56628'	2.26098	1.1637
	'tpm3'	6.61917	1.16309
	'lims1'	5.65984	1.16306
	'gpsm2l'	1.73023	1.16299
	'bmt2'	1.66204	1.16282
	'slc12a9'	-0.447697	1.16158
	'slc6a9'	-0.447771	1.16082
	'ctsc'	10.6473	1.16034
	'ppp1r8a'	2.12602	1.16031
	'zgc:158689'	0.117338	1.15956
	'zbtb10'	-0.272138	1.15773
	'commd5'	2.9556	1.15695
	'zgc:113220'	4.76999	1.15685
	'rpn2'	6.5585	1.15568
	'rarga'	3.45439	1.15465
	'grsf1'	6.5815	1.15346
	'ncf1'	-0.273491	1.15307
	'notum1a'	3.45199	1.15286
	'smad9'	3.58024	1.15253
	'gtpbp1l'	3.78781	1.15207
	'nudt3b'	2.18773	1.15139
	'rsl1d1'	-0.5902	1.15061
	'nkx2.4a'	-0.5902	1.1506
	'vclb'	2.99357	1.15032
	'zgc:165539'	4.27124	1.15023
	'pon2'	-0.448666	1.1498
	'hpgd'	0.400003	1.14975
	'si:dkey-93h22.8'	5.00908	1.14717
	'ltb4r2a'	2.14619	1.14682
	'ambra1a'	2.79234	1.14673
	'fbxo28'	5.96965	1.14608
	'hint2'	2.76227	1.14591
	'LOC562542'	1.27701	1.1456
	'LOC562542'	1.27701	1.14559
	'LOC562542'	1.27701	1.14559
	'armt1'	-0.239613	1.14517
	'aldh2.2'	3.91222	1.14501
	'nfybb'	3.14654	1.14395
	'tnikb'	5.25207	1.14162
	'gba3'	0.587837	1.14088
	'tpd52l1'	2.1848	1.14003
	'fkbp14'	4.39422	1.13925
	'fgfr1b'	5.46723	1.13814
	'slc27a1b'	-0.809962	1.13798
	'cst3'	8.77488	1.13792
	'pcdh2g29'	2.54901	1.13774
	'pcdh2g17'	2.54901	1.13774
	'pcdh2g28'	2.54901	1.13773
	'pcdh2g16'	2.54901	1.13773
	'pcdh2g12'	2.54901	1.13773
	'pcdh2g13'	2.54901	1.13772
	'pcdh2g9'	2.54901	1.13772
	'pcdh2g8'	2.54901	1.13772
	'pcdh2g7'	2.54901	1.13772
	'pcdh2g6'	2.54901	1.13771
	'pcdh2g10'	2.54901	1.13771
	'pcdh2g5'	2.54901	1.13771
	'pcdh2g2'	2.54901	1.1377
	'pcdh2g1'	2.54901	1.1377
	'pcdh2g4'	2.54901	1.1377
	'pcdh2g3'	2.54901	1.1377
	'tmem132e'	4.97467	1.1372
	'mgll'	5.87812	1.13667
	'sacm1lb'	4.24122	1.13646
	'sacm1lb'	4.24122	1.13646
	'dhrs1'	0.18271	1.13597
	'pld1a'	-0.0764113	1.13568
	'mknk2b'	5.6875	1.13539
	'appl1'	3.70172	1.13498
	'itgav'	5.46304	1.13392
	'nt5c2b'	5.81823	1.13252
	'zgc:193505'	1.08646	1.1306
	'man2a1'	0.947253	1.13041
	'efnb2a'	2.75438	1.12986
	'adrb2a'	-0.226512	1.12903
	'st6gal2a'	3.3443	1.12861
	'grm8a'	0.520749	1.12848
	'eef1db'	5.44444	1.12844
	'zgc:154125'	-1.38446	1.12764
	'znrf2b'	0.182749	1.12756
	'lix1l'	3.80144	1.12748
	'si:ch211-130m23.3'	-0.931099	1.12745
	'dnajc5gb'	1.5126	1.12707
	'asah1b'	1.89896	1.12686
	'asmt'	-1.1391	1.12627
	'tmem189'	3.53471	1.12625
	'zgc:110372'	-0.691684	1.1261
	'stat1a'	2.18126	1.12565
	'abi3a'	-0.758184	1.12533
	'zc2hc1a'	3.00883	1.12439
	'gpat2'	1.76099	1.12434
	'ak7a'	-0.107388	1.1234
	'disp2'	-0.537185	1.12259
	'si:dkeyp-98a7.5'	-1.38436	1.12235
	'tnip1'	5.42549	1.12169
	'plaub'	0.122959	1.12153
	'cyp4f3'	-1.13928	1.12091
	'ppfibp1b'	-0.113747	1.12043
	'tfr1a'	-0.106614	1.12015
	'smpd1'	3.93792	1.11987
	'pttg1ipb'	3.29118	1.11943
	'eef1db'	5.44878	1.11929
	'ctss2.1'	7.92792	1.11917
	'pbk'	7.10163	1.119
	'igfbp2b'	-0.715417	1.11809
	'sgcb'	0.245212	1.11787
	'gpsm1b'	0.505667	1.11774
	'si:dkey-206d17.12'	1.2341	1.11748
	'ubxn10'	-0.0111287	1.11713
	'acsl4a'	3.98438	1.11637
	'bcl2l11'	-0.997996	1.11485
	'rnf114'	1.55143	1.1148
	'hoxa5a'	-0.99748	1.11456
	'pacs2'	1.20448	1.11416
	'impact'	2.58298	1.11398
	'stx11b.1'	3.14441	1.1134
	'zgc:92591'	-0.750663	1.11338
	'trim23'	2.64782	1.11281
	'zgc:194578'	-0.997824	1.1125
	'gpc4'	6.0644	1.11188
	'igf2r'	5.06395	1.11142
	'si:dkey-19a16.2'	2.29708	1.11105
	'plp2'	3.64812	1.11091
	'sall4'	8.79514	1.11078
	'nudt4b'	4.7634	1.11067
	'pold3'	6.50679	1.11066
	'mafk'	0.190025	1.10955
	'efhc1'	-0.145186	1.10753
	'zgc:86709'	-1.01312	1.10686
	'vps26bl'	1.42333	1.10675
	'unc93b1'	3.00454	1.10512
	'hsd3b2'	6.55854	1.10431
	'smtnl'	-0.481942	1.10429
	'yod1'	4.04129	1.10427
	'fermt2'	2.43963	1.10319
	'cutc'	1.43642	1.10313
	'bmp1a'	4.35341	1.10297
	'zgc:174931'	1.40691	1.10194
	'wnt11r'	0.33278	1.10165
	'gripap1'	2.26441	1.10115
	'zgc:91909'	4.56145	1.10096
	'grk3'	4.11544	1.10002
	'abcc2'	1.74825	1.09864
	'ensab'	0.390983	1.09829
	'shmt2'	2.85233	1.09728
	'vim'	1.79076	1.0968
	'si:ch211-216l23.1'	1.81486	1.09662
	'nova1'	4.00925	1.09515
	'tom1'	3.66746	1.09506
	'hsp90b1'	6.36248	1.09498
	'zgc:174931'	1.33245	1.09486
	'grhl1'	5.41625	1.09471
	'usp9'	7.26364	1.09419
	'lats1'	2.13781	1.09396
	'tom1'	3.66566	1.09241
	'igf1ra'	-0.25812	1.09201
	'cdc42ep2'	2.05388	1.09123
	'zgc:113340'	2.95749	1.09071
	'letm1'	3.30378	1.09005
	'ube2e2'	6.78778	1.08986
	'eloa'	5.71374	1.08919
	'mir7b'	-1.21468	1.08893
	'arpin'	0.440056	1.08887
	'itih3b'	-1.21477	1.08856
	'dnmt3bb.2'	8.0266	1.08833
	'pou2f1a'	4.05644	1.08826
	'kpna3'	6.66622	1.08819
	'rlbp1b'	-1.21486	1.08786
	'trim9'	-1.21486	1.08785
	'plagl2'	2.21558	1.08756
	'zgc:172139'	1.17085	1.0872
	'sqstm1'	4.33492	1.08712
	'raly'	-1.21495	1.08671
	'acot9.2'	-1.21495	1.08671
	'lmo2'	-0.628981	1.08612
	'prkra'	4.22686	1.08582
	'hecw1b'	-1.06588	1.08533
	'gnai3'	-1.06588	1.0853
	'tp53inp2'	6.79795	1.08454
	'foxg1b'	-0.134286	1.08355
	'lrp3'	1.21262	1.08325
	'fgd6'	4.29519	1.08219
	'auh'	3.72612	1.08124
	'si:ch211-251j10.3'	-0.216275	1.08069
	'suz12b'	3.33875	1.08028
	'neurog1'	2.36441	1.08025
	'c3a.2'	1.1397	1.07878
	'casp8'	3.7276	1.07871
	'LOC103909937'	2.50837	1.07777
	'npl'	3.84768	1.07756
	'zgc:63694'	5.08684	1.07753
	'mark1'	2.31824	1.07675
	'ints11'	4.35865	1.07625
	'mpi'	1.06275	1.07607
	'rnf152'	2.9386	1.07603
	'zbtb12.1'	1.3934	1.07534
	'fpgt'	1.36713	1.07497
	'zgc:174623'	4.11512	1.07473
	'hoxa9a'	1.39796	1.07396
	'spire2'	-0.213611	1.07352
	'rab5ab'	5.22852	1.07313
	'cndp2'	7.03684	1.07292
	'exoc4'	2.10575	1.07203
	'fosl2'	1.95013	1.0716
	'tbcela'	0.609557	1.07123
	'btbd7'	2.84411	1.07098
	'syne3'	3.52404	1.07046
	'zgc:110353'	5.10752	1.07006
	'arhgef11'	4.92155	1.06977
	'g6pca.1'	0.518183	1.06964
	'smyd2b'	1.35617	1.06916
	'cd276'	3.9379	1.06886
	'esrra'	2.82992	1.06875
	'cenpq'	3.08137	1.06703
	'nf2b'	4.80223	1.06698
	'exoc8'	4.13135	1.06688
	'ppih'	5.99416	1.06683
	'klf1'	-0.930331	1.06649
	'spryd7a'	4.5337	1.06642
	'zgc:123297'	0.21892	1.06625
	'piwil1'	2.47613	1.066
	'zbtb22b'	1.35621	1.06536
	'abhd12'	2.93409	1.06487
	'zgc:194839'	5.77306	1.06425
	'arfgap2'	6.21582	1.06421
	'cplx3b'	-1.47199	1.06279
	'cxcl20'	-1.47199	1.06277
	'cyp1c1'	-1.47199	1.06276
	'actl6a'	-1.47199	1.06276
	'zgc:171501'	-1.47209	1.06259
	'aldh3a2b'	1.31803	1.06212
	'ctdsplb'	4.44043	1.06159
	'sntg2'	0.343921	1.06151
	'rab6bb'	2.15466	1.06138
	'exoc5'	2.93552	1.06116
	'capn3a'	-0.855598	1.0611
	'ago1'	1.65427	1.06028
	'azi2'	3.69576	1.06028
	'slc35a3b'	0.451964	1.06022
	'rab1aa'	3.51281	1.05994
	'l1camb'	-1.47218	1.05991
	'znf1113'	3.02535	1.05938
	'fgfr1a'	5.23852	1.05936
	'pard3ab'	4.80775	1.05922
	'si:dkey-91i10.3'	-0.854936	1.05895
	'large1'	2.01038	1.05882
	'vash2'	3.03072	1.05783
	'plcb3'	2.71673	1.05777
	'nme8'	-0.334429	1.0577
	'ralba'	2.93505	1.05767
	'myl9a'	0.107521	1.05713
	'zgc:77118'	5.04077	1.05704
	'fam166b'	1.01475	1.05584
	'lmtk2'	5.94279	1.05571
	'camk2n1a'	-1.4718	1.05543
	'zgc:162351'	2.07007	1.05495
	'namptb'	5.72996	1.05485
	'iqgap2'	4.51209	1.05484
	'id2a'	5.57319	1.05435
	'zgc:153759'	1.9249	1.05432
	'si:ch211-129c21.1'	-1.47228	1.05416
	'rps6ka3b'	-1.47228	1.05415
	'prkag3b'	-1.47228	1.05412
	'nr1d1'	-1.47228	1.05411
	'hsd17b14'	6.9592	1.05314
	'wbp4'	2.75167	1.05146
	'ggnbp2'	5.33495	1.05088
	'enkur'	2.14916	1.05059
	'rragca'	0.82067	1.0488
	'zgc:113162'	2.30085	1.04832
	'grb2b'	5.98773	1.04813
	'osbp'	2.73816	1.04789
	'ssbp3a'	1.11808	1.04788
	'gb:bc139872'	3.99255	1.04783
	'15-Sep'	6.24701	1.04771
	'lhx5'	3.39091	1.04753
	'itsn1'	4.44324	1.04663
	'gna13a'	4.25921	1.04639
	'slc12a8'	0.496121	1.04627
	'tuft1b'	1.34923	1.04589
	'bco1'	1.58806	1.04563
	'irf1a'	-0.570535	1.04487
	'zgc:136826'	6.60822	1.04466
	'znf1003'	3.45726	1.04463
	'scamp1'	3.06336	1.04335
	'cab39'	5.5378	1.04278
	'pafah1b3'	4.00475	1.04276
	'g6pca.1'	0.500898	1.04266
	'vwa8'	-0.288416	1.04136
	'intu'	2.93751	1.04135
	'prep'	3.34247	1.03999
	'stxbp3'	4.78414	1.03981
	'ccdc80'	-0.98048	1.03847
	'b4galt6'	5.26775	1.03832
	'trim105'	-0.017196	1.0382
	'coro2a'	6.04135	1.03806
	'lmf2a'	0.993578	1.03763
	'fgfr1a'	5.36623	1.03756
	'fgfr1a'	5.36623	1.03756
	'paqr7b'	0.203614	1.0372
	'lmo1'	1.94605	1.03709
	'atp9b'	0.375923	1.036
	'trim35-1'	0.216783	1.036
	'serpinb1l2'	3.37885	1.03532
	'cadm4'	0.920481	1.03451
	'spata4'	1.62078	1.03411
	'si:ch211-220d9.3'	-1.788	1.03259
	'tmem41b'	3.33495	1.03258
	'psmc6'	-1.788	1.03258
	'zwi'	-1.788	1.03257
	'gnb2'	-1.788	1.03256
	'rrp36'	-1.788	1.03256
	'zmp:0000000997'	-1.788	1.03255
	'syt7b'	-1.788	1.03255
	'rom1a'	-1.788	1.03255
	'zgc:153118'	-1.788	1.03254
	'npy8br'	-1.788	1.03253
	'wfdc1'	-1.788	1.0325
	'slc6a19a.1'	-1.788	1.0325
	'twist1b'	-1.788	1.03249
	'pnp4b'	-1.788	1.03248
	'glra4a'	-1.788	1.03247
	'zgc:153953'	-1.788	1.03246
	'rbp3'	-1.788	1.03246
	'ttll7'	-0.573804	1.03007
	'lama2'	-0.725721	1.02948
	'musk'	0.749978	1.02935
	'tjp2a'	6.77898	1.02909
	'id3'	6.97925	1.02869
	'rnf144aa'	-1.7881	1.02827
	'nfatc1'	-1.7881	1.02825
	'scpp9'	-1.7881	1.02825
	'tlr18'	-1.7881	1.02822
	'fam184b'	-1.7881	1.02822
	'nek8'	-1.7881	1.0282
	'phf6'	-1.7881	1.02817
	'mfap4'	-1.7881	1.02814
	'foxo6b'	-1.7879	1.02799
	'lgalslb'	-1.7879	1.02798
	'prdm13'	-1.7879	1.02796
	'mkxb'	-1.7879	1.02794
	'si:dkeyp-51f12.3'	-1.7881	1.02792
	'si:ch73-281f12.4'	-1.7879	1.02791
	'zgc:165582'	-1.7879	1.02791
	'fam219ab'	-1.7879	1.02791
	'LOC405768'	-1.7879	1.02791
	'ifih1'	-1.7879	1.0279
	'gng13b'	-1.7879	1.02788
	'nitr8'	-1.7879	1.02786
	'ppp3ca'	-1.7881	1.02765
	'dpp7'	-1.7881	1.02764
	'tnni4a'	-1.7881	1.02763
	'mgst1.2'	-1.7881	1.02762
	'ccdc151'	-1.7881	1.02762
	'nitr11a'	-1.7881	1.0276
	'tnni4a'	-1.7881	1.0276
	'si:dkey-286j15.3'	-1.7881	1.02759
	'si:dkey-286j15.3'	-1.7881	1.02755
	'lhx4'	-1.7881	1.02754
	'gata4'	0.232344	1.02747
	'lmo1'	1.93982	1.02726
	'plekho1b'	4.05755	1.02695
	'gli3'	-0.464403	1.02684
	'mtss1la'	2.72417	1.0266
	'fbxl7'	1.83599	1.02616
	'alox5b.2'	0.780096	1.02529
	'mef2ca'	0.429917	1.02495
	'acss1'	4.34502	1.02455
	'lmna'	2.5843	1.0242
	'pcsk2'	-1.38408	1.024
	'tmem267'	0.430338	1.02367
	'tspan4b'	0.430338	1.02367
	'hcfc1a'	4.00274	1.02333
	'kat7a'	-0.980912	1.02329
	'gsto1'	-0.980912	1.02326
	'ppfibp2b'	5.22888	1.02295
	'lactb2'	-0.914024	1.0222
	'pycr1'	0.83795	1.02185
	'lbr'	7.21502	1.02177
	'zgc:174877'	4.49887	1.02038
	'patj'	3.55366	1.01969
	'clcn2a'	-1.04969	1.0186
	'slc52a2'	3.33725	1.01786
	'anxa1a'	8.99158	1.01695
	'mixl1'	2.26892	1.01619
	'si:dkey-10f21.4'	-1.04917	1.01617
	'sfxn3'	-0.668716	1.01598
	'abcg1'	0.298206	1.01575
	'cbx4'	-1.04943	1.01455
	'exoc2'	2.69088	1.01426
	'cox15'	1.09541	1.01423
	'napga'	1.82877	1.01413
	'mtfr1'	3.69876	1.01392
	'si:dkey-83f18.5'	-1.78779	1.01388
	'ppp4r2b'	-1.78779	1.01386
	'prkca'	-1.78779	1.01381
	'tbc1d23'	2.12324	1.01378
	'atp1b2b'	-1.78779	1.01378
	'ftr83'	-1.78779	1.01376
	'hspa14'	-1.78779	1.01375
	'aifm3'	-1.78779	1.01375
	'stat5a'	-1.78779	1.01373
	'ftr83'	-1.78779	1.01372
	'si:dkey-11o15.10'	-1.78779	1.01371
	'znf703'	-1.78779	1.0137
	'si:dkey-24c2.9'	-1.78779	1.0137
	'igf1rb'	-0.72596	1.0137
	'ftr83'	-1.78779	1.01368
	'bco2b'	0.624032	1.01367
	'asz1'	-1.78779	1.01367
	'slc17a8'	-1.78779	1.01364
	'pdzd3b'	-1.78779	1.01364
	'pex5'	-1.78779	1.0136
	'nlk2'	-1.78779	1.01357
	'drp2'	-1.78779	1.01354
	'anxa5a'	-1.78779	1.01354
	'psma5'	-1.78779	1.01352
	'xkr7'	-1.78821	1.01316
	'pbx1a'	-1.78821	1.01313
	'hoxc12a'	-1.78821	1.01313
	'pbx1a'	-1.78821	1.01312
	'gabrr1'	-1.78821	1.01312
	'si:ch211-287c22.1'	-1.78821	1.0131
	'sema7a'	-1.78821	1.0131
	's100a10a'	-1.78821	1.0131
	'hapln2'	-1.78821	1.0131
	'ifnphi1'	-1.78821	1.01309
	'trpc4b'	-1.78821	1.01308
	'fmoda'	-1.78821	1.01308
	'rassf2b'	-1.78821	1.01306
	'sdhda'	-1.78821	1.01304
	'tgfa'	-1.78821	1.01291
	'otpb'	-1.78821	1.01289
	'si:dkey-103d23.5'	5.18685	1.01283
	'parvg'	-1.19696	1.01281
	'si:ch211-160d20.3'	5.02501	1.01249
	'camk4'	-1.19714	1.01247
	'tjp2a'	6.76663	1.01149
	'appb'	1.15915	1.01146
	'ribc2'	1.42475	1.01092
	'irf6'	4.19103	1.01037
	'unc5c'	-0.726278	1.01037
	'hspe1'	7.92301	1.01025
	'hspe1'	7.92292	1.01011
	'hspe1'	7.92264	1.0097
	'rab11fip4a'	3.75824	1.00965
	'abcb8'	3.02778	1.00892
	'tk1'	5.82134	1.00888
	'rtn4rl2b'	0.077019	1.00852
	'zgc:194242'	-0.913595	1.00772
	'adora2b'	-0.318828	1.00769
	'xpa'	2.39937	1.00754
	'tmem127'	4.38196	1.00693
	'styxl1'	1.12778	1.00653
	'glra1'	0.734123	1.00523
	'eif4e1c'	-1.19686	1.00427
	'gatd1'	2.98394	1.0036
	'b2ml'	4.09517	1.00329
	'musk'	0.540144	1.00322
	'adcy8'	-1.12156	1.00296
	'LOC100148066'	0.101403	1.00245
	'cfp'	0.582109	1.0022
	'dock1'	3.06392	1.00135
	'med24'	5.76841	1.00053
	'chm'	1.99519	1.0003
	'smc1al'	9.06042	0.999656
	'gnav1'	2.42031	0.999647
	'adcy7'	1.04916	0.999384
	'fam172a'	1.46421	0.999313
	'cops7a'	4.1836	0.999152
	'si:dkey-37o8.1'	2.30291	0.998924
	'pde10a'	0.406803	0.998198
	'tnfrsfa'	2.21737	0.998036
	'maco1b'	4.75845	0.997361
	'napbb'	1.57315	0.996067
	'cbfb'	0.121604	0.995849
	'si:ch211-222k6.3'	-0.366538	0.995047
	'sdc4'	6.47137	0.993515
	'zgc:171490'	3.73229	0.993473
	'zgc:153759'	1.81195	0.992491
	'asah2'	2.36576	0.992038
	'ppp2ca'	3.95093	0.991845
	'atp1b3a'	6.86129	0.991774
	'arhgap21a'	2.99907	0.991031
	'vps26b'	3.93832	0.990122
	'camsap1a'	0.757784	0.988913
	'bach1b'	2.14561	0.988533
	'ext1c'	1.00356	0.988405
	'rad51'	4.70208	0.987751
	'racgap1'	6.81237	0.987415
	'dpy19l1l'	4.14905	0.986582
	'stmn1a'	7.43744	0.986576
	'camkk1a'	0.967829	0.985673
	'kdm7aa'	4.28414	0.985208
	'ankle2'	3.47241	0.984248
	'nabp1b'	3.08789	0.983292
	'atp2a1'	-0.83865	0.982187
	'blf'	6.36415	0.981896
	'foxl2b'	-1.45377	0.981594
	'LOC794484'	0.516252	0.981532
	'si:ch211-244b2.4'	0.516252	0.981532
	'zgc:165409'	3.67591	0.979534
	'pgpep1'	2.91771	0.978874
	'kcnk6'	8.54289	0.978851
	'sap18'	7.04368	0.978543
	'zgc:153426'	1.24165	0.978289
	'l3mbtl3'	-0.608246	0.978175
	'ppp1r7'	4.76173	0.977986
	'aacs'	3.71157	0.977888
	'suv39h1a'	4.07707	0.977725
	'ptch1'	0.524234	0.977295
	'acot7'	-0.273709	0.977014
	'atp2b1b'	0.571977	0.976833
	'lrrc58a'	0.129535	0.97664
	'serpina10a'	2.74052	0.976468
	'rad51d'	1.13698	0.975571
	'zbtb43'	0.699884	0.975388
	'slc4a3'	0.337175	0.974778
	'hs2st1a'	5.23977	0.974598
	'fosab'	1.84034	0.973635
	'spcs2'	5.83839	0.97266
	'disp1'	3.8442	0.97266
	'tubg1'	3.53531	0.972622
	'dvl2'	5.39599	0.972553
	'hip1'	4.74225	0.972419
	'mbd1a'	6.53056	0.972417
	'zfyve28'	3.08729	0.971869
	'cdk20'	0.828869	0.971222
	'pappab'	1.87327	0.971142
	'aldh1l1'	0.613358	0.971092
	'neu1'	3.48197	0.970598
	'mmp30'	6.38736	0.969774
	'pafah1b1b'	3.94043	0.969726
	'zgc:174938'	6.30485	0.969206
	'rab25b'	3.29152	0.969166
	'mfap2'	2.7049	0.969141
	'snn'	-1.45396	0.968419
	'capgb'	0.957064	0.968104
	'slco1d1'	5.08428	0.967518
	'zgc:153383'	-0.00292878	0.967506
	'sgk3'	2.01558	0.967295
	'si:dkey-260j18.2'	5.02169	0.96726
	'alg10'	1.95394	0.967051
	'txlng'	4.34503	0.966986
	'si:dkey-56f14.4'	-1.27509	0.966473
	'si:dkey-56f14.4'	-1.27509	0.966471
	'rras2'	-1.27509	0.96647
	'mylpfb'	-0.901828	0.966108
	'allc'	-1.275	0.966047
	'lamp2'	7.15842	0.965179
	'zgc:165507'	-1.27546	0.964778
	'si:dkey-1b17.2'	0.662669	0.964149
	'orc1'	2.09161	0.96414
	'afp4'	8.68878	0.964136
	'pipox'	-1.27555	0.963214
	'atp1a1a.2'	-1.27555	0.963211
	'fkbp2'	5.33861	0.963029
	'tmbim1a'	1.85369	0.962576
	'nipblb'	7.41928	0.96185
	'isg15'	2.70361	0.961292
	'stat5b'	4.18517	0.961259
	'nanp'	1.3724	0.961087
	'haus5'	5.28572	0.960593
	'tmem161a'	2.68687	0.960524
	'abhd17c'	2.90731	0.960474
	'psmd2'	4.89176	0.959937
	'mxtx1'	4.16135	0.959667
	'grasp'	1.60219	0.959277
	'cdh12a'	-0.767987	0.958585
	'dyrk2'	5.04441	0.957931
	'sp3a'	3.36713	0.957783
	'smu1a'	7.47108	0.957723
	'srpk1a'	5.47512	0.957482
	'cdc73'	5.50857	0.956715
	'bbc3'	3.33818	0.954803
	'ubp1'	3.72796	0.95436
	'tmem5'	3.12886	0.953511
	'psmc1a'	0.869344	0.953467
	'serinc2'	4.59112	0.953298
	'LOC103910465'	2.07944	0.952959
	'slc4a2a'	2.5862	0.952696
	'mtmr3'	2.3833	0.952541
	'rbp4l'	2.41151	0.950622
	'kmt2a'	6.93511	0.950615
	'dennd6aa'	1.7493	0.950397
	'si:rp71-1h20.5'	3.54159	0.950143
	'zgc:101564'	0.38805	0.949964
	'zgc:172215'	0.290071	0.948928
	'cyp46a1.1'	0.682898	0.947858
	'mybphb'	-0.399824	0.946484
	'entpd1'	7.12715	0.945891
	'si:dkey-3h3.3'	3.25769	0.944601
	'etnppl'	1.90177	0.943668
	'si:dkey-40c11.1'	1.01504	0.94279
	'epor'	-1.03222	0.942586
	'slc4a4a'	4.80967	0.942582
	'znf592'	3.06851	0.942498
	'aga'	2.4626	0.942012
	'riox1'	6.46474	0.941716
	'cnot6l'	-0.350791	0.941472
	'si:dkey-208c12.2'	-0.710024	0.941398
	'rnf44'	3.47421	0.941376
	'fynb'	1.99609	0.940725
	'ugt5a4'	1.3607	0.939958
	'plxna3'	4.02643	0.939725
	'zgc:66475'	4.26965	0.93971
	'derl3'	1.23951	0.939414
	'calhm5.1'	-1.45406	0.93903
	'slco1c1'	2.08948	0.938921
	'tmem106bb'	1.14784	0.938014
	'spred3'	-0.768713	0.937568
	'ahcyl1'	3.47333	0.937435
	'hmga2'	0.202162	0.937006
	'tmtopsb'	2.34806	0.936881
	'ica1'	-0.105234	0.936744
	'dpysl3'	1.82218	0.936509
	'zgc:194887'	0.374723	0.936029
	'f13a1b'	2.78176	0.93555
	'lrrc61'	0.374076	0.9355
	'cacna1sb'	0.201699	0.935026
	'srsf2b'	6.94856	0.934848
	'unk'	1.77345	0.933467
	'dlg2'	-0.351502	0.93342
	'cyp3c1'	3.61204	0.933273
	'epha4a'	4.24512	0.933197
	'sfxn2'	4.57728	0.932841
	'arnt'	0.623052	0.932675
	'rapgef5b'	1.82426	0.932031
	'ppih'	6.52725	0.931959
	'gatad2ab'	4.87052	0.931249
	'pnp4a'	4.10628	0.930919
	'casp6l1'	-0.0580771	0.930817
	'pon1'	2.67445	0.930136
	'scn12ab'	-0.351162	0.930113
	'gmnn'	5.6912	0.930033
	'agxt2'	1.73493	0.929999
	'ascl1a'	-0.0570983	0.929636
	'atat1'	0.428958	0.929446
	'atat1'	0.428958	0.929443
	'si:ch211-262h13.3'	7.3843	0.929337
	'sf3b4'	6.88721	0.92925
	'ift20'	3.88131	0.929171
	'znf574'	2.32282	0.928491
	'map1lc3a'	4.71925	0.926689
	'scrib'	7.14847	0.926492
	'shdb'	-0.0276858	0.926471
	'zgc:136767'	-0.02813	0.926039
	'pum1'	7.07977	0.925701
	'gna12a'	2.88701	0.924923
	'galk1'	1.83067	0.924591
	'glsa'	0.795958	0.9239
	'pla2g12b'	7.30559	0.923635
	'fbn2b'	5.64003	0.923234
	'bmpr2a'	1.33378	0.92317
	'hrasa'	0.0773855	0.921898
	'ap1g1'	5.78796	0.921697
	'kif2c'	6.8002	0.921172
	'si:dkey-156k2.1'	0.0457915	0.92112
	'kif1b'	1.92246	0.920933
	'prkar1ab'	1.25985	0.919431
	'acvr1ba'	5.08335	0.919401
	'ebf3a'	-1.10258	0.918394
	'mblac2'	-1.10258	0.918392
	'irf9'	0.756915	0.917781
	'clint1a'	6.06582	0.917272
	'fam167ab'	2.62876	0.916675
	'cdkn2c'	0.581218	0.916358
	'tp53bp2a'	5.10845	0.915743
	'lcat'	2.36329	0.9141
	'lama1'	8.61058	0.913603
	'rasl12'	-0.591871	0.913574
	'atrn'	1.16995	0.91357
	'ms4a17a.6'	-0.43281	0.913097
	'hnf4a'	-1.10328	0.912786
	'ticam1'	1.83311	0.912701
	'limk1a'	0.327812	0.912507
	'klf9'	1.13724	0.912173
	'si:dkey-110c1.7'	-1.10275	0.912107
	'rnd3a'	3.79018	0.912051
	'hook2'	2.05513	0.911545
	'ogfrl1'	-0.803345	0.911223
	'dusp8a'	0.878329	0.911216
[truncated: 12,534 more rows]

## Sheet: Table B
Fig 1E	RNA-seq (bmp7-/- + CHX +/- BMP)
		Average Expression (log2)	Fold Change (log2)
	'nog2'	5.12846	9.24896
	'tbx3a'	5.83214	9.19879
	'dlx2a'	4.0755	7.44233
	'loxl2a'	4.38364	7.39889
	'hoxc9a'	2.17041	6.20827
	'cdx1a'	2.60658	5.93207
	'otpb'	1.47327	5.84296
	'smad6b'	4.16766	5.74601
	'atoh8'	1.18623	5.54096
	'dlx1a'	1.98753	5.2586
	'msx3'	6.35209	5.21566
	'si:dkey-18j18.3'	3.83739	5.03779
	'si:dkey-18j18.3'	3.83739	5.03779
	'si:dkey-18j18.3'	3.83739	5.03778
	'vip'	2.57953	4.89336
	'pitx1'	0.968825	4.89097
	'fam46bb'	2.37627	4.8158
	'prg4b'	3.13618	4.768
	'pls3'	1.35216	4.75013
	'asb5a'	0.427443	4.6493
	'shox'	0.682003	4.59017
	'slitrk6'	1.70843	4.56292
	'nkx2.7'	0.324701	4.48756
	'hoxb5a'	0.192934	4.43977
	'szl'	7.85559	4.43038
	'msx1b'	3.80959	4.37933
	'hoxc8a'	2.99616	4.33089
	'slc14a2'	3.74987	4.29238
	'hmx1'	1.11048	4.2704
	'si:dkey-33m11.6'	1.96809	4.24469
	'zmp:0000000722'	1.61708	4.19633
	'dpysl3'	5.08242	4.19561
	'smad3b'	4.35611	4.1823
	'cdx4'	7.0918	4.16846
	'tmem178'	-0.0138311	4.15193
	'foxc1b'	0.304368	4.10049
	'si:dkey-194e6.1'	-0.0917137	4.06344
	'fstl1a'	1.98919	4.03826
	'sema3fa'	2.0775	4.00932
	'nr2f2'	5.01241	4.00627
	'olig3'	0.450068	3.9118
	'ppp1r14c'	0.36181	3.89951
	'wnt5b'	4.43098	3.84264
	'fli1a'	0.027021	3.84006
	'sox4a'	4.58204	3.83088
	'xirp1'	1.17105	3.80279
	'id4'	1.7353	3.78152
	'radil'	0.223536	3.77801
	'dlx3b'	2.19984	3.77508
	'anos1b'	-0.009165	3.73594
	'tfcp2l1'	0.00689628	3.72743
	'tfcp2l1'	0.00689628	3.72742
	'pdgfra'	1.65125	3.63379
	'eve1'	8.16656	3.63373
	'tnfrsf1a'	-0.461227	3.62083
	'pax6a'	0.116498	3.57492
	'tlx1'	-0.177421	3.54939
	'pou3f3b'	-0.195022	3.50366
	'smad6a'	2.13524	3.44331
	'si:ch73-359m17.9'	-0.00805158	3.43998
	'smad9'	5.43531	3.43385
	'fzd1'	0.793461	3.42673
	'mnx2a'	1.54046	3.42163
	'lrrc17'	-0.59311	3.38031
	'ablim1a'	-0.255112	3.36612
	'socs1a'	2.62686	3.3574
	'inhbb'	3.50207	3.35608
	'pou3f3b'	-0.318772	3.3448
	'pou3f2b'	-0.366272	3.33742
	'dlx5a'	0.595701	3.32675
	'hoxb13a'	1.10349	3.31522
	'acvrl1'	2.2516	3.31422
	'gtpbp2b'	0.577899	3.30931
	'hoxc13a'	0.966879	3.29792
	'bhlhe22'	-0.372214	3.28874
	'cbfb'	3.41436	3.27293
	'mogat3b'	1.33901	3.26328
	'hoxc6a'	-0.145948	3.25814
	'hoxc12a'	0.258296	3.24765
	'edn1'	0.216857	3.20802
	'lpl'	4.66237	3.19298
	'serpine3'	-0.742376	3.19144
	'irx4b'	3.82926	3.18984
	'pcdh18a'	2.89917	3.18766
	'nfil3-2'	-0.0199703	3.18717
	'rorb'	-0.455256	3.18692
	'hand2'	1.4393	3.18009
	'hoxa1a'	-0.757854	3.15636
	'esrrga'	0.564768	3.15504
	'tnnt2a'	1.00785	3.13223
	'gna12a'	4.94986	3.12502
	'atp1b3a'	5.85627	3.10688
	'mthfd1l'	1.2484	3.06026
	'gpr27'	-0.873864	3.0261
	'foxi1'	7.89155	3.00543
	'nrros'	2.42063	2.99602
	'six4a'	3.10623	2.96461
	'kcnh6a'	0.5493	2.9632
	'sox12'	0.184292	2.94808
	'pax2a'	0.740719	2.93211
	'glipr1b'	-0.933647	2.89858
	'phox2bb'	-0.923543	2.8842
	'nkx1.2la'	1.4499	2.86308
	'sertad2b'	6.62129	2.85833
	'msx1a'	-0.435713	2.85089
	'mafba'	0.629974	2.84952
	'hoxa13a'	0.571474	2.83311
	'dmrta2'	-0.713674	2.83012
	'mb'	1.0952	2.81019
	'csrp2'	2.38363	2.80069
	'tbx5a'	1.98268	2.76928
	'avpr2l'	-1.03864	2.73913
	'zgc:171558'	-0.351595	2.72172
	'lenep'	-1.04973	2.71468
	'hoxc5a'	-0.558127	2.70007
	'acer1'	4.80956	2.69347
	'hrh1'	-1.06783	2.69331
	'hoxb1a'	-0.0431526	2.68873
	'nkd1'	5.00526	2.68111
	'foxi3a'	-1.07903	2.67173
	'wif1'	1.2363	2.6713
	'gfi1ab'	-1.08755	2.65032
	'hoxc10a'	2.91005	2.64803
	'her7'	6.8072	2.64707
	'mafa'	-0.86036	2.60066
	'gadd45gb.1'	4.61123	2.56391
	'msx2b'	-0.456791	2.55835
	'msrb2'	1.15204	2.55018
	'chia.2'	0.70388	2.54897
	'pdlim3b'	-1.1603	2.53472
	'prdm14'	3.51868	2.50349
	'tdrd7b'	0.486015	2.49051
	'irx6a'	-0.318237	2.47384
	'hmga1b'	3.42959	2.4659
	'sp8a'	1.6093	2.46525
	'smtnl1'	2.29388	2.44958
	'irx5a'	1.70186	2.43316
	'ft2'	-1.23087	2.41486
	'dpf3'	0.763186	2.40386
	'LOC100329294'	-0.772514	2.39491
	'nfe2l2a'	2.51812	2.39194
	'tfap2b'	0.598296	2.38077
	'dld'	5.42248	2.36302
	'cyth4b'	0.0898863	2.34745
	'gpx3'	-0.831521	2.30224
	'irf1b'	1.61309	2.27993
	'fkbp5'	4.01286	2.27509
	'insm1b'	2.11133	2.2669
	'sox5'	1.33856	2.25647
	'nkx2.4a'	-1.31913	2.25246
	'nkx2.4a'	-1.31913	2.25245
	'gata2a'	8.43833	2.23341
	'runx1'	-0.171862	2.2225
	'fkbp1ab'	1.16252	2.21554
	'sebox'	5.82593	2.2149
	'tfap2b'	0.386514	2.21241
	'foxo6b'	0.0662035	2.19977
	'LOC553308'	-0.157641	2.17987
	'si:ch73-42k18.1'	-0.157641	2.17987
	'ldlrad4b'	4.13118	2.16918
	'foxn4'	-1.11062	2.16823
	'hoxb3a'	0.5436	2.15635
	'pcdh10b'	-0.0574294	2.15591
	'zgc:123217'	-0.783925	2.14259
	'hoxb9a'	-1.37288	2.14079
	'dio2'	-0.316336	2.11739
	'vim'	-0.0953533	2.11377
	'arl14'	-0.942778	2.10419
	'hsd17b1'	-1.1528	2.09622
	'zdhhc2'	-1.40362	2.0914
	'adprhl1'	-1.40476	2.09125
	'hoxa2b'	-1.40476	2.09124
	'mcidas'	-0.519465	2.08801
	'hsd3b2'	6.56263	2.08693
	'calhm6'	-0.230169	2.07128
	'fgfrl1b'	-1.41803	2.06424
	'pdzd3b'	1.62562	2.05832
	'zgc:165502'	1.77323	2.04978
	'chia.3'	-1.18422	2.03493
	'tp63'	1.90467	2.02707
	'cxcl14'	0.737442	2.02672
	'ripply2'	0.125938	2.01205
	'pycard'	0.581869	1.99731
	'crp6'	-0.815631	1.99695
	'cav2'	-0.812477	1.98921
	'pou4f1'	-1.45668	1.98636
	'ankrd29'	-1.0242	1.98617
	'rnd1b'	5.70223	1.98465
	'wnt4b'	-1.47925	1.98112
	'tbx20'	1.27822	1.97395
	'hes2.1'	-0.543307	1.97253
	'efemp2b'	4.94288	1.96002
	'rasl12'	2.06497	1.95584
	'lmo2'	0.0948866	1.95503
	'tp63'	2.19953	1.94032
	'nme8'	-0.206647	1.93635
	'sgk1'	4.17763	1.92801
	'mid1ip1b'	3.8094	1.92696
	'scamp3'	4.97601	1.91081
	'id2b'	4.88452	1.90926
	'id3'	7.47262	1.89283
	'cxcr3.3'	2.63449	1.89148
	'ptger1a'	0.989097	1.88056
	'slc9a6b'	1.08372	1.86911
	'smad7'	6.58803	1.86675
	'panx2'	-1.33205	1.86335
	'lrrc58a'	1.77753	1.85889
	'pmepa1'	2.23383	1.85793
	'slc19a3b'	-0.886255	1.8556
	'zgc:101785'	-0.34006	1.85212
	'nudt4b'	5.16365	1.84975
	'ube2e2'	3.58537	1.83272
	'zfp36l1b'	5.63384	1.81416
	'irf9'	0.862953	1.80768
	'hoxb2a'	0.628973	1.80365
	'nab2'	2.03919	1.8017
	'fgf20b'	-1.32184	1.79254
	'fstl3'	-1.54968	1.78409
	'cnrip1b'	-0.940123	1.78327
	'l1camb'	-0.949273	1.78288
	'fosl2'	0.968692	1.77791
	'mc2r'	-1.5579	1.7719
	'cbx7a'	0.739323	1.77177
	'zgc:162989'	-1.57267	1.74907
	'nkx2.4b'	-1.57267	1.749
	'dram1'	1.81064	1.73671
	'hlx1'	3.45239	1.73391
	'socs2'	-0.55326	1.73344
	'zgc:73340'	5.90903	1.72472
	'cyp26a1'	8.36148	1.71894
	'LOC795051'	-1.15711	1.71485
	'cdk5r1a'	-1.5976	1.71316
	'myh7ba'	1.11812	1.71264
	'si:dkey-33i11.3'	-1.37595	1.70834
	'zic6'	-0.71033	1.70738
	'ctbp1'	-1.59194	1.6995
	'hoxc3a'	-0.558995	1.69532
	'zgc:65851'	5.96669	1.69304
	'si:ch211-197h24.9'	1.35005	1.69062
	'fzd5'	3.11906	1.6876
	'hepacama'	-1.00863	1.67705
	'slco5a1a'	4.47825	1.67235
	'crabp2b'	5.30809	1.66175
	'dkk1a'	-1.60837	1.65829
	'tuft1a'	1.10959	1.65695
	'zgc:153219'	-1.37336	1.65668
	'c1qtnf5'	-1.60573	1.6563
	'pcyt1bb'	-1.61119	1.65111
	'mis18bp1'	-1.61803	1.646
	'stx2a'	2.77234	1.64325
	'isl2a'	-0.374335	1.6406
	'stx1b'	-1.2004	1.64045
	'si:dkey-10f21.4'	-0.505199	1.63653
	'znf516'	-1.03938	1.62847
	'fam212ab'	6.95047	1.62654
	'crabp2b'	7.32878	1.62194
	'camk2n2'	-1.22092	1.61685
	'vgll2b'	-1.41164	1.61022
	'slc9a3.2'	-1.40633	1.60858
	'id2a'	8.42187	1.60513
	'dub'	0.173336	1.59848
	'ptgdsa'	-1.64878	1.59749
	'tshr'	-0.652547	1.59019
	'zgc:172120'	2.6157	1.58858
	'shisa3'	-1.22622	1.5882
	'si:dkey-51e6.1'	-1.22864	1.58798
	'sox3'	8.33538	1.58634
	'gfap'	0.334556	1.58458
	'tp63'	4.73111	1.58417
	'arhgap36'	3.8731	1.58413
	'apoc1'	8.42028	1.58311
	'apoc1'	8.42028	1.58311
	'itga3b'	-0.0642969	1.57661
	'cdkn2c'	1.0783	1.57547
	'pcdh19'	-0.935068	1.56918
	'ebpl'	3.04485	1.568
	'zgc:162952'	1.51961	1.56613
	'arhgap36'	3.84593	1.566
	'gsx1'	-1.212	1.5641
	'cdh7a'	0.39412	1.5616
	'zgc:153953'	-1.07108	1.55964
	'sox4b'	4.84456	1.55929
	'gdf6b'	-0.603127	1.55571
	'ano2'	-1.65432	1.55398
	'nrarpb'	4.5501	1.55225
	'rassf2b'	-1.65147	1.54662
	'hoxc4a'	-1.6529	1.5461
	'ccsapb'	4.8351	1.54465
	'nr1d4a'	-1.65558	1.54235
	'fam174b'	1.10444	1.54041
	'chrna2a'	5.32559	1.53989
	'nrgna'	-1.08345	1.5393
	'mitfb'	-1.27999	1.53454
	'sgk2b'	0.658527	1.52896
	'dlb'	6.49769	1.5264
	'syngr3a'	-0.0198774	1.52479
	'fam222a'	2.45309	1.52205
	'klf2b'	9.18411	1.51915
	'bmp4'	6.47911	1.51806
	'si:dkey-111e8.5'	-1.66943	1.51717
	'bambib'	2.19135	1.51141
	'gng13b'	-0.828414	1.51055
	'myoz1a'	-1.67773	1.50944
	'pcolcea'	-1.45045	1.50854
	'rnf144aa'	-0.485104	1.50336
	'tuba1b'	2.70499	1.49894
	'mir19a'	-0.599468	1.49665
	'rnasekb'	0.563129	1.49417
	'axdnd1'	1.40283	1.49303
	'fam174b'	0.630598	1.48564
	'sema3d'	-0.0398587	1.47855
	'irx5b'	-0.985017	1.47661
	'itm2cb'	5.50118	1.47479
	'skilb'	6.99303	1.47296
	'si:dkey-172h23.2'	-0.56578	1.4694
	'insm1a'	0.0661091	1.46528
	'spsb3a'	4.11597	1.45966
	'podxl'	-0.121448	1.44874
	'ppm1ab'	6.01212	1.442
	'si:dkeyp-80c12.7'	-0.0702211	1.43907
	'neu4'	2.00755	1.43589
	'si:ch211-107n13.1'	4.83663	1.42705
	'arg2'	6.79423	1.42638
	'npy'	-1.47716	1.42608
	'tll1'	1.43287	1.42013
	'mdka'	2.78825	1.41988
	'serpine1'	3.10251	1.4166
	'zgc:92041'	-1.49984	1.41486
	'epoa'	1.47668	1.41422
	'adamts5'	-0.921165	1.4133
	'ppm1e'	-1.19255	1.40686
	'cdh6'	1.62112	1.4038
	'pcbp4'	-1.50261	1.39717
	'bcor'	6.64989	1.39649
	'epoa'	1.46447	1.39641
	'josd2'	3.19648	1.39572
	'rhbdl1'	-1.32971	1.39308
	'nox1'	0.751611	1.39298
	'cuedc1a'	2.44127	1.39209
	'zgc:92162'	-1.71335	1.38742
	'map1b'	0.475386	1.38648
	'crabp2a'	-0.868099	1.38423
	'wu:fa56d06'	-1.72176	1.3793
	'nrl'	-1.71892	1.37568
	'foxa1'	-1.71892	1.37566
	'si:dkey-222b8.1'	1.75389	1.37514
	'tle3a'	4.5199	1.37419
	'tle3a'	4.5199	1.37419
	'gpr161'	5.9133	1.37252
	'ftr43'	-1.0303	1.37167
	'cpo'	-1.72731	1.37136
	'ifitm5'	-1.73144	1.37129
	'pde6a'	0.471446	1.37031
	'hs6st1b'	-0.467381	1.369
	'twist1a'	-1.73697	1.36355
	'ess2'	-1.73697	1.36353
	'klf7a'	-0.398088	1.36191
	'si:ch211-237l4.6'	-1.34	1.35706
	'zgc:194621'	0.735921	1.35408
	'twf2'	-0.48554	1.35092
	'tmcc1b'	-1.34719	1.34807
	'plppr3a'	-0.209749	1.34684
	'zgc:195023'	-1.74389	1.34214
	'slc15a1b'	-1.52398	1.3389
	'dhrs3b'	3.59523	1.33617
	'wwtr1'	1.52903	1.3359
	'zgc:110699'	2.21426	1.3356
	'lats1'	4.77227	1.3323
	'ugt2b6'	-1.34356	1.33197
	'zgc:172315'	-1.34356	1.33197
	'gpc6b'	-0.577456	1.326
	'irx1b'	3.52957	1.32374
	'ft1'	-0.813673	1.32215
	'grp'	-0.570275	1.31859
	'sox2'	2.16859	1.31521
	'ta'	10.9027	1.31241
	'zgc:92518'	-1.0386	1.30954
	'eno4'	-0.945962	1.30122
	'si:ch211-30b16.2'	-0.396457	1.30013
	'dnajc12'	-0.395735	1.29709
	'vent'	8.01034	1.29548
	'sod3a'	-0.165336	1.29408
	'map4k2'	-1.422	1.29302
	'pax3a'	-0.918663	1.29265
	'aldoca'	-1.54596	1.28931
	'gtpbp2b'	-1.5525	1.28462
	'tnfrsf21'	4.497	1.2838
	'nkap'	-1.21732	1.28152
	'slc35g2b'	-1.54877	1.2803
	'antxr2a'	-0.90973	1.28025
	'crispld1b'	-1.55529	1.2746
	'saxo2'	-1.22351	1.2735
	'ak5'	-1.56331	1.27178
	'zgc:162183'	0.0314869	1.26955
	'nkl.1'	-1.55809	1.26918
	'egr3'	-1.76784	1.26869
	'plekho1b'	1.10296	1.26485
	'LOC405768'	-0.520767	1.26253
	'nr4a2b'	-0.447043	1.26093
	'flj13639'	-1.21396	1.2595
	'rgl1'	1.78918	1.25669
	'syngap1b'	-0.96675	1.25426
	'jag1b'	3.39139	1.25127
	'skib'	2.73427	1.25044
	'eml1'	3.6903	1.24801
	'npas4l'	-0.74943	1.24783
	'lgals2a'	-0.722683	1.24707
	'tmx4'	0.971982	1.24433
	'cyp1a'	-0.537448	1.24354
	'rgl1'	1.95911	1.24225
	'slc16a9a'	-0.845972	1.24188
	'mapk12a'	1.61982	1.24058
	'gba3'	2.6538	1.23672
	'nefmb'	-1.77071	1.23592
	'gfra1a'	-1.39601	1.23413
	'scpp5'	-1.24044	1.23205
	'fam204a'	-1.24044	1.23201
	'aqp4'	-0.619397	1.23066
	'aqp4'	-0.619397	1.23066
	'si:ch211-10a23.2'	-0.440871	1.22977
	'rilpl1'	0.590646	1.2254
	'nhlh2'	-0.982838	1.22155
	'nppc'	-1.40775	1.21847
	'phox2a'	-0.629118	1.21815
	'sox11a'	6.87444	1.21629
	'smpd3'	-1.77634	1.2155
	'si:ch211-93n23.7'	-1.77634	1.21546
	'si:ch211-93n23.7'	-1.77634	1.21545
	'epoa'	1.54333	1.21379
	'si:busm1-57f23.1'	0.0264374	1.21106
	'bhlhe41'	-1.78481	1.21078
	'eif4a1b'	-1.78195	1.2098
	'ucp3'	-1.78338	1.20975
	'prdm13'	-1.78338	1.20975
	'ido1'	-1.78338	1.20975
	'zgc:136767'	-1.78898	1.20954
	'htra3a'	-1.7904	1.20949
	'zgc:113307'	-1.7904	1.20949
	'gabra4'	-1.7904	1.20949
	'nell2a'	-1.78756	1.20946
	'nfatc1'	-1.78756	1.20946
	'dbx1a'	3.02938	1.2042
	'adamts3'	-0.65923	1.19086
	'dpf1'	-0.487717	1.19065
	'dpf1'	-0.487717	1.19064
	'aqp8b'	-0.770494	1.19044
	'xpnpep2'	-0.972026	1.18967
	'prss60.1'	-1.02615	1.18936
	'tph1b'	3.56191	1.18841
	'ved'	7.90652	1.18832
	'dio1'	-0.661545	1.18414
	'dio1'	-0.661545	1.18414
	'hoxb8a'	-0.87557	1.18394
	'znf277'	-1.41482	1.18295
	'fam83fb'	-0.510528	1.17244
	'bcl2l16'	-1.59497	1.17194
	'epg5'	-0.528115	1.17157
	'tgfbr1b'	3.24901	1.17143
	'irf2bp2a'	3.72146	1.16864
	'sox9a'	1.3368	1.16712
	'erich3'	1.62411	1.1663
	'gpib'	1.46276	1.16517
	'lhcgr'	0.987911	1.1647
	'nppb'	-1.27463	1.16362
	'mettl7a'	0.0987605	1.16232
	'hoxd4a'	-1.25958	1.15908
	'bmpr2a'	1.35965	1.15906
	'LOC100500933'	-1.59904	1.15658
	'arxa'	-0.666788	1.15542
	'sstr5'	-0.185584	1.15049
	'fem1a'	-1.43694	1.14972
	'pcdh18b'	0.639548	1.14899
	'cdk15'	0.287122	1.14812
	'adamts10'	-0.679605	1.14804
	'nkd2b'	-1.28215	1.14284
	'nkd2a'	-1.28215	1.14284
	'rln'	-1.60874	1.14266
	'srsf7a'	-0.630991	1.1373
	'LOC557301'	-1.62086	1.13655
	'zgc:174193'	-1.61683	1.13073
	'obsl1a'	-1.61963	1.12899
	'bgnb'	-1.29212	1.12564
	'jag1a'	1.51726	1.12538
	'gda'	-0.695527	1.12318
	'inab'	-1.25478	1.11986
	'opn1mw4'	-1.30243	1.11982
	'slc6a9'	0.382295	1.11622
	'scdb'	-0.711276	1.11475
	'rmdn3'	-1.43887	1.11388
	'cep89'	-1.15943	1.11
	'bambia'	9.20341	1.10478
	'npb'	-0.48263	1.10346
	'si:dkey-251i10.1'	-1.30017	1.10341
	'map3k12'	-1.64596	1.1009
	'cbln4'	-0.803131	1.0906
	'sema3ab'	-1.46635	1.09057
	'hacd1'	0.275434	1.08963
	'cmtm4'	-1.47711	1.08956
	'her1'	4.71758	1.08873
	'chka'	-1.17213	1.08854
	'cxcr3.2'	-0.920688	1.08734
	'zgc:77849'	-1.44978	1.08485
	'bnip3'	-1.03748	1.08147
	'eva1a'	-0.194525	1.0782
	'vegfc'	0.765215	1.07647
	'zgc:152774'	0.0315633	1.07609
	'alcama'	-1.17526	1.07202
	'kctd2'	-1.16753	1.07032
	'angpt2b'	-1.47045	1.0684
	'efnb3b'	0.799383	1.06525
	'dkk3b'	2.02071	1.06409
	'trib3'	9.94807	1.05996
	'cebpa'	2.81402	1.05991
	'nupr1'	-1.30334	1.05941
	'nanos1'	1.82137	1.05723
	'catip'	0.663313	1.05697
	'flot1a'	2.23208	1.05045
	'ppp1r14ba'	-0.63306	1.04754
	'etv7'	-0.730731	1.045
	'hcrt'	-1.65293	1.04022
	'or111-8'	-1.83785	1.039
	'gpm6aa'	-1.83785	1.039
	'rxrab'	-1.84065	1.03846
	'rbm24b'	-1.84065	1.03842
	'jph2'	-1.84065	1.03842
	'tfap2c'	9.10776	1.0382
	'igfbp1b'	-1.18321	1.03766
	'nmu'	-1.83641	1.03674
	'phospho2'	-0.94888	1.03173
	'il4r.1'	-0.55022	1.0315
	'slc43a1a'	-1.19209	1.03132
	'cdaa'	-1.33018	1.03131
	'isl1'	0.373073	1.03074
	'avpr1aa'	-1.47316	1.03027
	'prrx1a'	-1.06161	1.02998
	'viml'	-1.3151	1.02936
	'atoh1b'	-1.84496	1.02853
	'lepb'	-1.84496	1.02853
	'si:dkey-211g8.7'	-1.84496	1.0285
	'zgc:110045'	-1.84209	1.02681
	'si:ch211-152f23.5'	-1.84775	1.0266
	'urp2'	-1.84918	1.02655
	'pax7a'	-1.84918	1.02655
	'rps13'	-1.84918	1.02655
	'hspa12b'	-1.84918	1.02655
	'ext1c'	-1.85061	1.0265
	'tmeff2a'	-1.85061	1.0265
	'minpp1a'	-1.85482	1.02634
	'en2a'	-1.85482	1.02634
	'zgc:153317'	-1.85625	1.02629
	'hpca'	-1.85625	1.02629
	'usp12a'	-1.85625	1.02629
	'abcc9'	-1.85625	1.02629
	'zgc:171929'	-1.86188	1.02608
	'zgc:162608'	-1.86188	1.02608
	'tfr2'	-1.86188	1.02608
	'zgc:162331'	-1.86188	1.02608
	'tm6sf2'	-1.07373	1.02549
	'dnlz'	4.1413	1.02494
	'cldnd1a'	1.64198	1.02287
	'luzp2'	-1.48274	1.01552
	'zgc:113229'	-1.65339	1.01551
	'ftr16'	-0.663666	1.01316
	'vipr1b'	-1.65197	1.0129
	'fam210ab'	3.19423	1.01006
	'oprd1a'	-1.65987	1.00933
	'foxp2'	2.45914	1.00857
	'actc1b'	0.088032	1.00799
	'si:dkey-20d21.12'	2.17971	1.00756
	'tle3b'	6.54504	1.00583
	'timp2a'	-0.152534	1.00363
	'slc4a11'	-1.66145	1.00307
	'zeb2b'	2.9906	1.0027
	'slc26a3.2'	-1.66003	1.00139
	'cyp46a1.2'	-1.66033	1.00086
	'ripply3'	0.84393	0.999825
	'hes6'	5.98977	0.996427
	'LOC100007315'	-1.66554	0.995946
	'tmtopsb'	-1.66554	0.995946
	'kif5c'	3.07034	0.995342
	'tas2r201.1'	-0.155105	0.994945
	'dctpp1'	-1.66992	0.991737
	'moxd1'	-1.50125	0.991396
	'chad'	-1.66963	0.991115
	'tm7sf2'	-1.67245	0.990396
	'si:ch211-129c21.1'	0.573538	0.989242
	'zgc:195212'	-1.67133	0.988831
	'timp2b'	0.205506	0.987876
	'ednrab'	-1.67917	0.986941
	'aox5'	-1.34905	0.985151
	'oprd1b'	-0.81399	0.982873
	'lhx9'	-1.50939	0.981217
	'col2a1b'	0.282375	0.980377
	'fgf1b'	0.359296	0.980182
	'zgc:110283'	-1.5054	0.97761
	'bmp6'	-1.51335	0.974259
	'lft2'	6.75009	0.971893
	'sptssb'	-0.256066	0.969383
	'sptssb'	-0.256066	0.969383
	'mpped2'	0.499036	0.965128
	'il6st'	3.99988	0.960814
	'rem2'	-0.763066	0.960207
	'btbd6a'	1.67606	0.960115
	'smpx'	-1.35815	0.959033
	'vasnb'	-0.179953	0.956961
	'LOC100535945'	1.81229	0.956951
	'lamb2'	0.361378	0.956132
	'inpp4ab'	-0.805366	0.955806
	'mhc1ula'	-1.35706	0.955798
	'zgc:110372'	-0.196267	0.954434
	'cyp39a1'	-0.91375	0.952719
	'per1a'	-0.0329509	0.952577
	'zgc:63972'	-0.578333	0.951831
	'csad'	5.77514	0.948446
	'mafk'	1.33292	0.947381
	'slc40a1'	1.53948	0.945441
	'hdac9b'	1.78126	0.945105
	'cd247'	-1.53217	0.943782
	'si:dkeyp-34c12.1'	3.261	0.942919
	'hoxc11a'	1.58549	0.940608
	'vegfab'	1.01423	0.940025
	'fzd4'	7.5223	0.939494
	'porcn'	-0.589648	0.939295
	'rtn1b'	4.77006	0.938629
	'sc:d217'	3.38394	0.938457
	'fpgt'	1.90259	0.938424
	'nr5a2'	2.41998	0.936918
	'si:dkeyp-34c12.1'	3.25647	0.935853
	'hoxa9a'	1.15465	0.933738
	'pdzrn3b'	-0.240955	0.933586
	'zgc:194839'	1.23818	0.930653
	'zgc:153760'	-0.312898	0.93025
	'itga9'	-0.350427	0.929414
	'hephl1a'	0.503638	0.928407
	'cebpd'	-0.934862	0.928163
	'pllp'	-0.806162	0.927255
	'lrp11'	-0.246118	0.926423
	'zgc:175214'	3.80976	0.923401
	'atp5f1b'	7.2836	0.922376
	'pard6a'	0.299814	0.922117
	'arl4ab'	6.17621	0.9217
	'gnb3a'	-1.23957	0.921458
	'nme2b.2'	1.15651	0.92134
	'dnaaf1'	1.11521	0.91989
	'sh3pxd2aa'	-0.7983	0.919117
	'znf704'	-0.712221	0.914995
	'khk'	4.436	0.913379
	'gdpd3a'	5.61309	0.911388
	'wnt8a'	6.95751	0.908682
	'wnt8-2'	6.95751	0.908682
	'vwa8'	0.0845142	0.905512
	'zgc:112492'	-0.890492	0.905338
	'zic5'	2.01584	0.904962
	'cdh11'	1.6652	0.904519
	'si:dkey-273g18.1'	1.4973	0.903293
	'thbs3b'	-0.80263	0.902652
	'rdh10a'	5.02318	0.902089
	'si:dkeyp-117h8.2'	-1.70781	0.899072
	'si:dkeyp-117h8.2'	-1.70781	0.899048
	'rassf8b'	1.17897	0.895398
	'rybpb'	6.41708	0.893733
	'camk1gb'	-1.54195	0.893232
	'nr4a2a'	-1.39858	0.891244
	'tsku'	3.68365	0.889846
	'rnf32'	-0.00589009	0.889633
	'bves'	-1.03745	0.889331
	'bves'	-1.03745	0.889322
	'bves'	-1.03745	0.889316
	'bves'	-1.03745	0.889309
	'vegfab'	1.06039	0.888452
	'sptb'	-0.00142706	0.887218
	'tmem238a'	1.7782	0.88552
	'epha7'	-1.39996	0.882551
	'f3a'	-1.54044	0.880492
	'zgc:158412'	0.357985	0.877444
	'tsku'	3.70842	0.877106
	'desma'	0.110592	0.876624
	'desma'	0.110592	0.876616
	'rxrgb'	-1.38364	0.876315
	'ift20'	2.07751	0.876298
	'dbt'	3.20838	0.872102
	'bmpr2b'	1.80722	0.871535
	'vamp2'	0.079744	0.871514
	'kidins220b'	3.78118	0.869979
	'fzd2'	3.86674	0.868279
	'chst3a'	1.18246	0.86827
	'musk'	-1.40799	0.866901
	'sb:cb92'	4.78982	0.865418
	'mon1a'	1.6482	0.865364
	'hsd11b1la'	-0.376649	0.864414
	'foxh1'	9.91479	0.86416
	'usp2a'	2.69831	0.863855
	'klf13'	3.00905	0.862737
	'LOC100006793'	-0.330034	0.862244
	'cspg5b'	-1.54476	0.861811
	'hey1'	7.94555	0.861321
	'st6galnac3'	-1.14432	0.860839
	'jpt1a'	-1.40405	0.860575
	'slc4a1a'	0.295764	0.857138
	'nr0b2a'	3.16453	0.856354
	'nog1'	3.12127	0.856294
	'sema3bl'	0.15244	0.854532
	'gltpd2'	-1.54242	0.854365
	'si:ch211-39i2.2'	6.32276	0.853728
	'selp'	0.926326	0.853226
	'pitx2'	7.76822	0.85268
	'angptl1b'	-1.55019	0.852477
	'sat1a.2'	4.12868	0.851395
	'hipk3b'	3.60202	0.850123
	'adra2da'	-1.7164	0.849329
	'atp1a3b'	-1.55159	0.849027
	'p4ha1a'	-1.5541	0.848878
	'bsnd'	-1.5555	0.848756
	'btbd11a'	-1.40429	0.848177
	'cplx2l'	-1.71527	0.84706
	'shox2'	-1.1439	0.846848
	'plp1a'	4.11896	0.846757
	'abca1a'	5.04952	0.846471
	'zyx'	5.47798	0.844182
	'si:dkey-40c11.1'	1.72977	0.844152
	'mmd2a'	-1.41458	0.84397
	'hyal6'	-1.55036	0.843891
	'dnmt3bb.1'	5.80691	0.843854
	'hpcal4'	-1.71497	0.843462
	's100b'	-1.71242	0.8429
	'si:dkeyp-51f12.3'	-1.5595	0.842719
	'pi4kab'	2.96474	0.841139
	'dgat2'	-1.71657	0.840747
	'zgc:158320'	0.932665	0.840448
	'mir26a-3'	-1.72464	0.837443
	'nabp1a'	-1.90368	0.836826
	'kremen1'	-1.90368	0.836786
	'abcc2'	-1.5689	0.836382
	'si:ch211-226h8.14'	-1.71912	0.836241
	'paplnb'	-1.72735	0.834565
	'napba'	-1.55467	0.834161
	'styk1'	5.95634	0.833888
	'kiaa0040'	-1.72877	0.83381
	'lin7a'	-1.72877	0.83381
	'trim69'	-0.613165	0.832878
	'tpm4a'	-1.16211	0.832491
	'si:dkey-71b5.6'	-1.56519	0.831243
	'btbd11a'	0.278462	0.82898
	'mir430b-10'	-1.56089	0.827733
	'mir430b-11'	-1.56089	0.82772
	'mir430b-12'	-1.56089	0.827666
	'mir430b-13'	-1.56089	0.827649
	'mir430b-16'	-1.56089	0.827626
	'mir430b-15'	-1.56089	0.827616
	'mir430b-14'	-1.56089	0.827611
	'mir430b-5'	-1.56089	0.82754
	'mir430b-17'	-1.56089	0.827531
	'si:busm1-228j01.6'	-1.73051	0.827248
	'si:busm1-228j01.6'	-1.73051	0.827238
	'kcnh1b'	-0.103689	0.82682
	'zic2a'	4.22189	0.826682
	'havcr1'	-1.40729	0.826152
	'pbx1b'	-1.56258	0.82596
	'neil3'	4.78014	0.824344
	'pfkfb3'	5.65769	0.821358
	'grin1b'	-1.57167	0.821321
	'dlgap1a'	-0.0297374	0.821173
	'trpa1b'	-0.774141	0.821032
	'tiparp'	5.13969	0.820805
	'zgc:194281'	-1.42781	0.820626
	'frem2a'	2.10403	0.820058
	'nitr3c'	-1.74123	0.819796
	'trim35-1'	-1.02812	0.81967
	'fam114a1'	-1.16937	0.818663
	'gfra3'	-1.90513	0.81715
	'si:dkey-102c8.3'	-1.90513	0.81715
	'sc:d0220'	-1.90513	0.81715
	'si:ch211-5k11.8'	-1.90513	0.81715
	'zgc:162999'	-1.90513	0.81715
	'c3a.3'	-1.90657	0.817102
	'dpysl2b'	-1.90657	0.817102
	'dnajb13'	-1.90657	0.817102
	'tnmd'	-1.90657	0.817102
	'si:ch73-59f11.3'	-1.90657	0.817102
	'atxn2'	-1.90657	0.817102
	'ren'	-1.90657	0.817102
	'ctslb'	-1.91229	0.816892
	'si:ch211-191a24.4'	-1.91229	0.816892
	'si:ch211-191a24.4'	-1.91229	0.816892
	'si:ch211-191a24.4'	-1.91229	0.816892
	'capslb'	-1.91229	0.816892
	'sdcbp2'	-1.91229	0.816892
	'il21r.2'	-1.91229	0.816892
	'si:ch211-102c2.4'	-1.91229	0.816892
	'opn1mw3'	-1.91229	0.816892
	'nbl1'	-1.91373	0.816844
	'usp20'	-1.91373	0.816844
	'sult1st2'	-1.91373	0.816844
	'pou4f2'	-1.91799	0.816682
	'cxcl18b'	-1.91799	0.816682
	'scn2b'	-1.91799	0.816682
	'scn2b'	-1.91799	0.816682
	'polr2i'	-1.91799	0.816682
	'slc1a8b'	-1.91799	0.816682
	'mep1a.2'	-1.91799	0.816682
	'si:ch211-226h8.11'	-1.91799	0.816682
	'mipb'	-1.91799	0.816682
	'slc25a38a'	-1.91799	0.816682
	'pdha1a'	-1.91799	0.816682
	'klhl41b'	-1.91799	0.816682
	'ccdc85a'	-1.91943	0.816634
	'ccdc85a'	-1.91943	0.816634
	'zgc:172282'	-1.91943	0.816634
	'si:ch1073-155h21.1'	-1.91943	0.816634
	'rln1'	-1.91943	0.816634
	'creld2'	-1.91943	0.816634
	'LOC791723'	-1.91943	0.816634
	'si:busm1-266f07.2'	-1.91943	0.816634
	'optc'	-1.92511	0.816424
	'meis2a'	-1.92511	0.816424
	'rnu11'	-1.92511	0.816424
	'pomcb'	-1.92511	0.816424
	'opn8b'	-1.92511	0.816424
	'LOC100149863'	-1.92511	0.816424
	'mapk1'	-1.92511	0.816424
	'mir301b'	-1.92511	0.816424
	'kiss1rb'	-1.92511	0.816424
	'zgc:101100'	-1.92511	0.816424
	'ptgesl'	-1.92511	0.816424
	'mhc2dcb'	-1.92511	0.816424
	'si:busm1-228j01.4'	-1.92511	0.816424
	'si:busm1-37i06.4'	-1.92511	0.816424
	'rbm38'	6.16432	0.813713
	'zgc:92630'	-0.972426	0.813377
	'dmrt1'	-1.29878	0.812716
	'si:ch211-195b13.1'	3.31786	0.810781
	'bnc2'	-1.4295	0.809937
	'bnc2'	-1.4295	0.809931
	'bnc2'	-1.4295	0.809891
	'snrpd3'	-1.16449	0.808398
	'nelfa'	-0.145329	0.807533
	'kcnh2a'	1.00653	0.806942
	'esrra'	2.69663	0.806207
	'hbegfb'	2.34617	0.805279
	'vox'	10.2103	0.805241
	'fstl5'	0.513503	0.803079
	'limk1a'	0.766046	0.802135
	'twsg1b'	4.55281	0.800733
	'osbpl7'	-1.29369	0.800679
	'bmper'	6.95551	0.800506
	'bag3'	3.93025	0.799892
	'aadacl4'	-0.959943	0.799216
	'rpf1'	-0.740159	0.79749
	'hoxa5a'	3.15561	0.794134
	'dbpb'	-0.943239	0.791644
	'spartb'	0.640693	0.791412
	'glg1b'	1.83993	0.787823
	'asl'	4.03944	0.78744
	'fbln5'	2.2795	0.786606
	'klhl21'	3.80793	0.786494
	'si:dkey-58f10.6'	0.293022	0.786038
	'si:dkey-58f10.6'	0.293022	0.786032
	'lingo4a'	-1.58317	0.785928
	'zgc:66440'	0.785762	0.785578
	'sla1'	-1.05678	0.784832
	'unc5b'	0.797485	0.782745
	'fmnl3'	0.46608	0.78258
	'gbx1'	4.06968	0.777782
	'pde6gb'	-1.17737	0.776051
	'pde6gb'	-1.17737	0.776049
	'pim3'	6.20965	0.775408
	'spag6'	-1.30918	0.774734
	'ttpa'	-1.05396	0.774484
	'slc3a2a'	-0.629317	0.773593
	'ftr64'	1.12634	0.771837
	'cplx3b'	-0.811763	0.770399
	'itgb1bp1'	3.72182	0.770381
	'dusp6'	3.28851	0.770257
	'tusc3'	-0.298558	0.768336
	'rnf144b'	4.79997	0.766778
	'ccdc167'	1.33735	0.766449
	'kctd15b'	1.39464	0.764958
	'cfap52'	-0.354542	0.764567
	'spag9a'	4.78687	0.763777
	'ncam1a'	1.26113	0.763199
	'igfbp7'	-0.0162215	0.762945
	'pld1a'	2.10479	0.761062
	'rps6ka3b'	1.4991	0.759825
	'sult2st1'	0.853166	0.7584
	'pgp'	1.64784	0.758127
	'crtc1a'	0.679671	0.758003
	'rnf11b'	5.08345	0.757854
	'boka'	1.34894	0.75691
	'rgs2'	-1.59139	0.755918
	'dmrt1'	-0.883699	0.753494
	'grm4'	0.212676	0.750919
	'tfe3b'	-1.19596	0.749775
	'hspbp1'	5.06129	0.749246
	'ech1'	1.80989	0.749232
	'eda'	-0.0146013	0.748819
	'rgs11'	-0.218622	0.747854
	'rgs11'	-0.218622	0.74785
	'mns1'	1.30042	0.747295
	'slc37a4b'	1.70386	0.747121
	'ier2a'	5.86369	0.746429
	'shrprbck1r'	4.47477	0.746088
	'aars'	1.59138	0.745944
	'desi1a'	0.859745	0.745816
	'igf2b'	-0.582232	0.744773
	'eaf1'	1.14116	0.743677
	'prlrb'	0.224039	0.742566
	'cpne1'	8.32686	0.741034
	'syngr3b'	-1.29861	0.740651
	'cpne1'	8.32671	0.74008
	'barhl2'	-1.59234	0.739982
	'lrrc8aa'	7.86403	0.73881
	'meis1a'	0.0533096	0.738565
	'birc5b'	0.446504	0.738553
	'ccdc24'	-1.4481	0.736333
	'rgrb'	-1.45456	0.73542
	'tbc1d20'	2.14948	0.735251
	'efhc2'	-0.771118	0.73419
	'efhc2'	-0.771118	0.734189
	'ptger1b'	-0.805061	0.732863
	'tuba1c'	1.57034	0.732001
	'prrg1'	2.35675	0.731992
	'adra2b'	-1.59906	0.731833
	'zcchc24'	-1.45623	0.730128
	'col17a1a'	2.51707	0.729381
	'cdh5'	-0.245898	0.728595
	'tspan18b'	4.66323	0.727649
	'atf5a'	2.23332	0.725741
	'LOC100002960'	-1.44441	0.725165
	'si:dkey-172m14.1'	2.5288	0.72444
	'dnah9'	-1.59782	0.723875
	'nfkbiab'	5.70768	0.722779
	'lbx2'	0.450476	0.721888
	'nots'	-1.10033	0.720584
	'myo1f'	-0.0388033	0.720005
	'ahrrb'	-1.77076	0.719786
	'crb3a'	0.420156	0.718155
	'emilin1b'	-1.19648	0.716444
	'smad3a'	2.51004	0.714028
	'ptprma'	2.16698	0.714015
	'grifin'	-0.911834	0.713863
	'ppp1r1c'	0.462606	0.7133
	'gcga'	-0.638237	0.712865
	'tmem267'	1.64716	0.712387
	'abhd3'	-1.10406	0.712288
	'si:ch211-220f12.1'	-1.22001	0.712111
	'nlgn3a'	0.904507	0.708985
	'nt5c2b'	4.15923	0.708599
	'tead1a'	5.37072	0.708513
	'cthl'	2.75147	0.708284
	'cacnb4a'	-0.796646	0.707393
	'meis3'	-0.502453	0.707171
	'mthfd2l'	0.355237	0.706702
	'LOC799523'	-1.60471	0.706492
	'si:ch211-207k7.4'	1.55492	0.705434
	'zgc:193593'	-0.695691	0.704481
	'cplx3a'	-1.20277	0.704309
	'dtnbb'	-0.351374	0.704153
	'slc2a10'	4.08786	0.703643
	'mocos'	-0.644112	0.703248
	'mllt11'	0.0744304	0.702162
	'ppardb'	5.71419	0.702138
	'bcl9l'	2.58578	0.701896
	'pdlim4'	0.763393	0.701799
	'plxna4'	-0.527075	0.70168
	'wnt4a'	2.86363	0.701679
	'vav3b'	-0.459194	0.701473
	'cyp2aa1'	-0.745015	0.701266
	'caspa'	-0.70763	0.700988
	'tfr1b'	0.0213166	0.699178
	'sphkap'	-1.09811	0.698707
	'junbb'	4.60256	0.698621
	'ppfibp2b'	5.25458	0.698572
	'lgals3bpa'	-1.60641	0.696086
	'cfap53'	-0.381508	0.695944
	'bbox1'	-1.61561	0.695305
	'lrp2a'	-0.508346	0.695131
	'asb15b'	-1.60389	0.694917
	'rhbdl2'	2.20394	0.693165
	'rev1'	2.8356	0.692573
	'hs6st2'	7.45214	0.691968
	'cdh18a'	-1.20162	0.691898
	'ccdc85cb'	0.948038	0.689534
	'snx21'	0.739221	0.689425
	'pptc7a'	3.59334	0.68937
	'atp2a1'	-1.61046	0.688936
	'dct'	-1.21665	0.688228
	'pcolce2b'	0.02668	0.68786
	'sinhcaf'	0.731912	0.685175
	'penkb'	-0.983076	0.684676
	'gapvd1'	-0.526373	0.684199
	'rtn1b'	4.15246	0.683697
	'tubg1'	4.36304	0.68361
	'efhb'	-0.218363	0.682865
	'rhobtb2a'	1.24171	0.682538
	'arrdc3a'	6.98159	0.682168
	'si:dkey-211g8.8'	2.15845	0.682157
	'irx3b'	-0.415205	0.681643
	'fam120b'	4.38189	0.681475
	'zgc:162297'	-1.76948	0.679831
	'cdkl1'	3.13068	0.679699
	'dhcr24'	3.29118	0.679692
	'hs3st2'	-1.76834	0.679042
	'mc5rb'	1.04062	0.678341
	'hdhd5'	2.11192	0.678082
	'chrnb3a'	-1.61871	0.678037
	'scube1'	-0.460502	0.677927
	'scube1'	-0.460502	0.677926
	'si:busm1-48c11.3'	-1.61842	0.677209
	'atxn1a'	1.46633	0.676944
	'otomp'	2.36064	0.675731
	'abi1b'	4.10036	0.675055
	'cbx4'	1.86362	0.674999
	'clic5b'	-1.22312	0.674684
	'csf3r'	-0.399095	0.674208
	'grtp1a'	3.1876	0.674108
	'zgc:110626'	2.58963	0.673778
	'zgc:112265'	-0.920381	0.673772
	'lin28a'	7.16236	0.671987
	'runx3'	0.210755	0.671894
	'letmd1'	-0.503705	0.671496
	'ipo11'	4.12241	0.671362
	'aqp11'	-0.312375	0.671145
	'arsg'	0.0231409	0.67093
	'id1'	10.027	0.669853
	'si:dkey-189h5.6'	-1.2231	0.669569
	'egfl6'	-1.00812	0.669318
	'mxra8b'	0.222575	0.66906
	'anks1b'	0.136017	0.666549
	'ethe1'	1.45911	0.666514
	'tas1r2.2'	-1.35015	0.665822
	'lrfn1'	0.605679	0.66536
	'gadd45ab'	-0.395564	0.663889
	'zgc:55461'	2.66072	0.662747
	'nav3'	2.27137	0.662174
	'sdr42e1'	1.66653	0.661694
	'fam83c'	3.73225	0.661448
	'dvl1b'	-0.196174	0.659322
	'slc12a3'	-1.01455	0.658918
	'bend3'	2.71434	0.657012
	'git2b'	-1.7794	0.655831
	'rrp36'	-1.7794	0.655817
	'clul1'	0.00199048	0.655698
	'glrx2'	-1.23822	0.655638
	'cryba1l2'	-1.7754	0.65494
	'acot11b'	1.19171	0.654925
	'fam46ba'	7.74797	0.654493
	'sdr42e1'	1.66212	0.654478
	'cacna2d2b'	-1.77654	0.654455
	'zgc:113364'	-0.0521225	0.654376
	'prr5a'	-0.341167	0.654191
	'cdc14ab'	6.06456	0.65382
	'foxp4'	-0.735136	0.653429
	'acbd5b'	-1.00326	0.653361
	'fam19a4b'	-1.77684	0.652671
	'pimr136'	-1.77797	0.652462
	'btr29'	0.0909317	0.652264
	'prss59.1'	-1.78068	0.651851
	'exoc6'	1.75208	0.651534
	'thpo'	-1.78215	0.651526
	'fam32a'	-1.78102	0.65104
	'crybb1'	-1.78102	0.651039
	'dnajb4'	-1.11916	0.650919
	'ptprdb'	-1.7877	0.650775
	'zgc:153913'	-1.7877	0.650775
	'trpm1a'	-1.7877	0.650775
	'slc39a4'	-1.78358	0.650718
	'mir7b'	-1.78358	0.650718
	'ugt1a1'	-1.78358	0.650718
	'gja8a'	-1.78358	0.650718
	'foxg1b'	-1.78245	0.650677
	'tekt1'	-1.78245	0.650677
	'zgc:103755'	0.791419	0.650671
	'znf131'	-1.78501	0.650616
	'copb2'	-1.78501	0.650615
	'arf4b'	-1.79187	0.650613
	'abraxas2a'	-1.79187	0.650613
	'ccdc113'	-1.79329	0.650565
	'cox5b2'	-1.78805	0.650467
	'oaz2b'	-1.78805	0.650118
	'cldnj'	-1.35537	0.649791
	'odf2b'	-1.79887	0.649187
	'cntnap2b'	0.40969	0.648272
	'mylipa'	7.15863	0.647675
	'ptar1'	1.4104	0.647361
	'zgc:174379'	-1.79618	0.646953
	'zgc:165423'	-1.79618	0.646953
	'si:dkey-110c1.7'	-1.35035	0.645331
	'hipk2'	-0.408939	0.645309
	'ptbp1a'	8.84403	0.645266
	'cd99l2'	4.23506	0.644945
	'cd99l2'	4.23506	0.644944
	'cd99l2'	4.23506	0.644944
	'cd99l2'	4.23506	0.644944
	'orc1'	4.27951	0.64493
	'zbtb20'	0.889274	0.644708
	'hapln1a'	1.69253	0.644162
	'hapln1a'	1.69253	0.644161
	'cdh23'	2.24659	0.642993
	'diaph3'	4.06471	0.642427
	'nr4a3'	1.86939	0.641329
	'irf2bpl'	5.93638	0.641193
	'lmbr1'	-0.0627111	0.640577
	'rap1gap2a'	-1.236	0.640213
	'cx27.5'	-1.34532	0.639981
	'rtn1b'	4.07668	0.637822
	'arhgef3'	-1.24325	0.636852
	'plekhj1'	4.6815	0.636703
	'tuba1a'	3.40707	0.636642
	'zgc:194948'	-1.48685	0.636218
	'ca4b'	0.00703871	0.635258
	'mettl14'	2.11123	0.632864
	'atf3'	3.77167	0.630353
	'brd2b'	1.79279	0.629967
	'dclk1a'	0.23332	0.629895
	'wfdc1'	-0.945322	0.629755
	'lef1'	5.20371	0.629689
	'pank1a'	0.487786	0.628704
	'atxn2l'	-1.48696	0.6278
	'sim1a'	-0.9264	0.627336
	'ogfrl1'	-1.13903	0.627049
	'nfe2l1a'	-1.64122	0.626654
	'chrnb3b'	-1.34837	0.626205
	'kdrl'	-0.159893	0.625729
	'zbtb12.1'	0.72684	0.622863
	'erap2'	1.76048	0.622536
	'dnai1.2'	-0.303259	0.622473
	'ppp1r13ba'	3.15827	0.621362
	'ftsj1'	3.86981	0.62116
	'opn7b'	-1.03536	0.620606
	'ildr2'	-0.971151	0.618805
	'zbtb34'	2.63128	0.617535
	'zgc:153395'	-1.38336	0.61597
	'mospd1'	0.0784827	0.614749
	'znf148'	1.88456	0.614428
	'heatr1'	4.58645	0.614269
	'anxa13'	1.93257	0.614218
	'znf385b'	-0.689416	0.614152
	'mfsd10'	4.1881	0.614078
	'zgc:165508'	1.37799	0.613198
	'si:dkey-7e14.3'	-1.65027	0.612853
	'ext1b'	2.66465	0.612544
	'rnf213b'	1.42144	0.61225
	'zgc:55582'	4.49255	0.611931
	'krt94'	-1.50005	0.61115
	'ppp2r2bb'	-1.13919	0.610317
	'dlx6a'	2.7079	0.608299
	'mlh1'	4.87788	0.607923
	'itgb1b'	7.69443	0.607847
	'klf7b'	0.862766	0.607377
	'tmem144a'	0.614737	0.607118
	'susd6'	5.30352	0.606776
	'fam120a'	2.11173	0.606736
	'notum1a'	7.39625	0.606495
	'copb1'	-1.48863	0.605879
	'LOC567622'	3.23064	0.605777
	'esrrgb'	0.258141	0.605472
	'reep3a'	1.03898	0.605345
	'tox4b'	3.06353	0.604566
	'acvr1ba'	8.1925	0.604518
	'hook2'	5.59258	0.602918
	'tsga10'	0.518991	0.601277
	'trit1'	2.94501	0.600203
	'lyrm5b'	0.911069	0.600149
	'pcdh2ab2'	-0.537717	0.599388
	'pcdh2aa3'	-0.537717	0.599384
	'afg1la'	4.04195	0.599102
	'arpc1b'	0.0633972	0.596634
	'cyp2p6'	4.3324	0.596159
	'aars'	1.52167	0.596145
	'arid2'	7.58944	0.596038
	'si:ch211-251j10.3'	-1.49942	0.595235
	'pcdh2ab6'	-0.538967	0.595018
	'kirrel1b'	-0.774104	0.594654
	'syn3'	-0.772367	0.593842
	'six6b'	1.13487	0.593531
	'kcnj13'	-0.0990219	0.592917
	'notch2'	4.68639	0.592308
	'chfr'	6.99991	0.591097
	'cldn10a'	-1.50698	0.590666
	'mavs'	-1.15507	0.589012
	'mavs'	-1.15507	0.58899
	'zbtb22b'	4.06772	0.588607
	'pvalb4'	-1.51244	0.588589
	'ttc9b'	-0.976585	0.587915
	'fam13b'	2.26753	0.586809
	'tor1l1'	-1.65453	0.586251
	'cd7al'	-1.51383	0.585291
	'snai1b'	2.69885	0.584843
	'gde1'	2.04584	0.584506
	'dnaaf4'	0.50904	0.584469
	'cx23'	1.74885	0.583719
	'zgc:165656'	2.38427	0.583381
	'rpz3'	-1.51233	0.581714
	'per1b'	6.44078	0.581572
	'h2af1al'	2.8541	0.581295
	'glsa'	0.588747	0.581068
	'zgc:171740'	-0.801578	0.580793
	'rasl11a'	-0.956428	0.58063
	'mpp1'	2.65391	0.578792
	'csrp2bp'	0.600369	0.57781
	'selenol'	0.052444	0.577231
	'rabepk'	1.11412	0.577122
	'sar1ab'	1.34575	0.577085
	'col9a2'	1.75924	0.576892
	'zgc:92789'	-0.318137	0.576273
	'xylt2'	2.11021	0.575731
	'hs3st1l1'	0.558919	0.575444
	'pcdh2aa15'	-0.481773	0.575331
	'cpeb1a'	-1.25869	0.574166
	'bcas3'	3.81966	0.573424
	'klhl18'	3.98389	0.572004
	'spp1'	-1.97714	0.571503
	'mir130c-1'	-1.97714	0.571503
	'cdk5rap1'	-1.97714	0.571503
	'si:dkey-245f22.3'	-1.97714	0.571503
	'il22ra2'	-1.97714	0.571503
	'ctxn2'	-1.97714	0.571503
	'olfcg2'	-1.97714	0.571503
	'cthrc1a'	-1.97714	0.571503
	'klhl40a'	-1.97714	0.571503
	'si:ch211-106n13.3'	-1.97714	0.571503
	'tas1r1'	-1.97714	0.571503
	'coro1a'	-1.97714	0.571503
	'cfap77'	-1.97714	0.571503
	'dtx2'	-1.97714	0.571503
	'fkbp11'	-1.97714	0.571503
	'zgc:152658'	-1.97859	0.571455
	'si:dkey-188i13.9'	-1.97859	0.571455
	'mtnr1ba'	-1.97859	0.571455
	'slc24a5'	-1.97859	0.571455
	'trpc1'	-1.97859	0.571455
	'wnt9b'	-1.97859	0.571455
	'bcl7a'	-1.97859	0.571455
	'f2r'	-1.97859	0.571455
	'ntrk2b'	-1.97859	0.571455
	'sult5a1'	-1.97859	0.571455
	'vegfd'	-1.98004	0.571408
	'nrap'	-1.98004	0.571408
	'cox11'	-1.98004	0.571408
	'hcrtr2'	-1.98004	0.571408
	'si:ch211-153b23.4'	-1.98004	0.571408
	'dusp4'	-1.98004	0.571408
	'zgc:153921'	-1.98004	0.571408
	'si:dkey-81n2.1'	-1.98004	0.571408
	'angptl7'	-1.98004	0.571408
	'st6galnac2'	-1.98004	0.571408
	'grhprb'	-1.98436	0.571245
	'pax7a'	-1.98436	0.571245
	'aldoab'	-1.98436	0.571245
	'drgx'	-1.98436	0.571245
	'rell2'	-1.98436	0.571245
	'irx2a'	-1.98436	0.571245
	'si:dkey-33i11.4'	-1.98436	0.571245
	'si:dkey-33i11.4'	-1.98436	0.571245
	'myt1la'	-1.98436	0.571245
	'vgll2a'	-1.98436	0.571245
	'rc3h1a'	-1.98436	0.571245
	'mir181a-1'	-1.98436	0.571245
	'cox6b1'	-1.98436	0.571245
	'tsc1a'	-1.98436	0.571245
	'igfbp5a'	-1.98436	0.571245
	'rprma'	-1.98436	0.571245
	'4-Mar'	-1.98436	0.571245
	'fga'	-1.9858	0.571197
	'sox1b'	-1.9858	0.571197
	'dand5'	-1.9858	0.571197
	'pcdh1g2'	-1.9858	0.571197
	'rundc3ab'	-1.9858	0.571197
	'si:ch1073-126c3.2'	-1.9858	0.571197
	'hnf1ba'	-1.9858	0.571197
	'a2ml'	-1.9858	0.571197
	'col10a1a'	-1.9858	0.571197
	'asb2b'	-1.9858	0.571197
	'trhr2'	-1.9858	0.571197
	'rasgrp4'	-1.9858	0.571197
	'luzp2'	-1.9858	0.571197
	'bmp16'	-1.9858	0.571197
	'hspb11'	-1.9858	0.571197
	'si:ch73-281f12.4'	-1.9858	0.571197
	'ms4a17a.6'	-1.9858	0.571197
	'tbx2a'	-1.9858	0.571197
	'nitr1d'	-1.9858	0.571197
	'si:dkey-192p21.6'	-0.682686	0.571171
	'atp1a1a.5'	-1.99155	0.570987
	'ppp3ccb'	-1.99155	0.570987
	'mtnr1bb'	-1.99155	0.570987
	'cdab'	-1.99155	0.570987
	'guca2b'	-1.99155	0.570987
	'ldb3a'	-1.99155	0.570987
	'stc2a'	-1.99155	0.570987
	'dicp3.3'	-1.99155	0.570987
	'si:ch211-132b12.1'	-1.99155	0.570987
	's100a11'	-1.99155	0.570987
	'paqr7a'	-1.99155	0.570987
	'npvf'	-1.99155	0.570987
	'abrab'	-1.99155	0.570987
	'ttr'	-1.99155	0.570987
	'xrcc3'	-1.99155	0.570987
	'gsx2'	-1.99155	0.570987
	'cyp2n13'	-1.99155	0.570987
	'zgc:171500'	-1.99155	0.570987
	'rxfp3.2b'	-1.99155	0.570987
	'actl6b'	-1.99155	0.570987
	'ly86'	-1.99155	0.570987
	'lnx2a'	-1.99155	0.570987
	'col11a1a'	-1.99155	0.570987
	'acp5b'	-1.99155	0.570987
	'kctd15a'	-1.99155	0.570987
	'myl4'	-1.99155	0.570987
	'fgl2a'	-1.99155	0.570987
	'si:ch211-287c22.1'	-1.99155	0.570987
	'prdm8b'	-1.99155	0.570987
	'zbtb11'	-1.99155	0.570987
	'mir457a'	-1.99155	0.570987
	'lipca'	-1.99155	0.570987
	'itga11a'	-1.99155	0.570987
	'nppa'	-1.99155	0.570987
	'rbmx2'	-1.39882	0.570521
	'dennd4a'	1.87679	0.570485
	'grem1a'	-1.64819	0.570418
	'klf1'	-1.64819	0.570417
	'kifap3a'	3.81662	0.570299
	'fndc5b'	-0.465283	0.569121
	'spred2b'	3.78757	0.568965
	'ccdc127a'	1.33905	0.568792
	'tectb'	1.99735	0.567195
	'rad1'	3.48356	0.567013
	'lama4'	-0.345872	0.56588
	'slc38a3a'	-1.38608	0.565741
	'zgc:158464'	-1.38608	0.565734
	'bcan'	-0.742371	0.564924
	'sccpdha'	-0.266573	0.564412
	'chchd7'	-1.28657	0.564136
	'tnni3k'	-0.10787	0.563608
	'slc2a13b'	2.20883	0.56217
	'tfe3a'	2.25684	0.561978
	'slc39a1'	0.491043	0.561934
	'ssuh2.4'	1.58642	0.560986
	'dse'	1.31666	0.558882
	'gata3'	8.04525	0.558279
	'samd7'	0.35174	0.557939
	'acad11'	2.95051	0.557025
	'cldn2'	0.418135	0.556585
	'tdh'	6.09408	0.55653
	'bcl2l11'	-0.535123	0.556399
	'klf3'	6.79192	0.556017
	'fam129bb'	0.195429	0.555968
	'foxj1a'	2.85557	0.555554
	'btbd2a'	-0.148577	0.555551
	'galnt10'	0.317131	0.555491
	'rnf126'	6.97576	0.555001
	'trpm1b'	-1.38981	0.553737
	'klhl15'	5.17888	0.55364
	'foxo1a'	-0.877025	0.553261
	'kif11'	10.291	0.552574
	'vil1'	-1.65074	0.552149
	'tp53bp2b'	2.27515	0.551601
	'casr'	0.205027	0.55041
	'pdxp'	0.0664096	0.549679
	'opn4b'	-1.65329	0.54943
	'tap2a'	-1.65596	0.548495
	'azin1a'	5.24423	0.548122
	'pard6gb'	7.26288	0.548023
	'ugt5e1'	-1.65484	0.548022
	'syngr1a'	0.905317	0.547347
	'si:ch211-262h13.5'	2.22142	0.546498
	'cmah'	-1.17095	0.546466
	'mir18a'	-0.552807	0.546419
	'tmem63bb'	1.74628	0.545476
	'grm8a'	-0.57063	0.545231
	'siae'	2.75329	0.544841
	'ilf3a'	4.54437	0.544662
	'bnip3la'	2.25415	0.544455
	'cnot6a'	-0.88778	0.544184
	'tmem267'	2.98705	0.544148
	'amph'	-1.66414	0.543499
	'hoxa13b'	-0.982347	0.542534
	'gria3a'	0.813173	0.542213
	'igf2a'	6.98049	0.542172
	'col28a2a'	-0.970742	0.542029
	'guk1b'	-1.17198	0.541872
	'mef2cb'	-0.664676	0.541845
	'vps16'	2.11321	0.539976
	'mterf3'	4.25398	0.537938
	'si:ch211-119e14.2'	4.66356	0.537503
	'stmn1a'	8.18713	0.537018
	'bco1'	2.9877	0.536839
	'mgst1.2'	-1.65911	0.536528
	'fgfr3'	-1.40937	0.536496
	'sult2st2'	-1.67246	0.536451
	'schip1'	-0.221655	0.535618
	'tmem106a'	-1.6684	0.535558
	'zgc:171887'	-1.65799	0.535383
	'pcdh2ab9'	-0.567167	0.535382
	'pcdh2ab3'	-0.567167	0.535381
	'pcdh2ab1'	-0.567167	0.535379
	'zgc:77880'	0.981395	0.535079
	'cldn15b'	-1.66052	0.535059
	'grm6a'	-1.66728	0.534893
	'slc6a1b'	-0.369666	0.533511
	'cdh4'	1.90004	0.533454
	'hexb'	4.4245	0.532918
	'tlcd1'	-1.66462	0.532858
	'zgc:173545'	-1.66462	0.532855
	'abo'	-1.66462	0.532844
	'oxtrl'	-0.264517	0.532716
	'rfx3'	1.29793	0.531482
	'abhd10a'	-0.0214288	0.531205
	'prkn'	-1.40434	0.531003
	'tspan5a'	-1.39787	0.530814
	'g6fl'	-1.67529	0.530682
	'cdk6'	3.52563	0.530595
	'trh'	-1.17084	0.52965
	'lypd6'	-1.67418	0.529428
	'parapinopsinb'	-1.06692	0.529372
	'adgrl4'	-0.0768648	0.529013
	'smc3'	4.61501	0.528874
	'fabp7a'	0.957979	0.528461
	'si:ch211-233a24.2'	4.71381	0.528295
	'nfya'	2.75899	0.527958
	'slc6a8'	-1.39172	0.527252
	'rab39bb'	-1.08783	0.526446
	'nr1d1'	-1.16977	0.526413
	'tdo2b'	-0.484509	0.526179
	'prep'	4.80495	0.526115
	'coro2a'	7.58611	0.52611
	'hspb15'	-0.632597	0.525871
	'senp3a'	-1.39668	0.52529
	'jund'	1.33738	0.525207
	'hexb'	4.77873	0.525087
	'mab21l1'	-1.40177	0.524809
	'junba'	1.87144	0.524578
	'foxa3'	10.4405	0.524175
	'si:ch211-157p22.10'	3.32582	0.523702
	'dicp3.1'	-0.989866	0.523623
	'foxc1a'	4.8568	0.523347
	'pkdcca'	-1.29012	0.522742
	'col5a3a'	1.42958	0.522089
	'gse1'	4.61942	0.522058
	'six4b'	-0.867425	0.52184
	'unk'	3.2221	0.521651
	'gna11a'	0.584679	0.521362
	'spra'	1.45479	0.520756
	'slc16a2'	-1.40206	0.520625
	'slc16a1b'	1.44743	0.519647
	'fam46ab'	-1.669	0.519198
	'satb1a'	3.17351	0.518753
	'ca15a'	-1.68077	0.51847
	'golga7ba'	4.15876	0.51822
	'cacnb2a'	-1.39811	0.517936
	'acss2'	4.45827	0.517826
	'adam8a'	3.2563	0.517107
	'asic1c'	-0.958862	0.516749
	'csrnp1b'	7.15449	0.516567
	'rx1'	-1.17485	0.515829
	'uck1'	0.842543	0.515623
	'pxna'	5.71827	0.514933
	'zgc:174710'	4.38752	0.514604
	'pip4p1b'	0.818837	0.514195
	'rap1gap2b'	-1.1838	0.513763
	'gata2b'	1.83067	0.513677
	'slc1a9'	0.128922	0.513656
	'pcdh2ab8'	-0.390743	0.512989
	'mtmr3'	3.19053	0.512914
	'zgc:103508'	6.80893	0.512305
	'prepl'	1.86418	0.512123
	'ppfibp2b'	8.22186	0.511925
	'mir430b-7'	-1.39801	0.511898
	'mir430b-6'	-1.39801	0.511895
	'mir430b-8'	-1.39801	0.511824
	'zgc:171927'	-0.904067	0.50872
	'cd82a'	5.88483	0.508039
	'znf148'	1.21132	0.507948
	'scmh1'	0.255235	0.50773
	'clic5b'	-1.40724	0.507636
	'si:dkeyp-38g8.5'	4.29549	0.507573
	'mei4'	0.547017	0.507466
	'slc6a3'	-0.182312	0.507397
	'si:ch211-212o1.2'	0.364312	0.50736
	'fam210aa'	3.2189	0.507253
	'rc3h1b'	5.5522	0.507198
	'pold1'	4.22282	0.507095
	'ndufaf7'	3.33539	0.507074
	'klf17'	9.47834	0.506774
	'zgc:77784'	-1.18752	0.505336
	'zic3'	6.68078	0.505196
	'ggcta'	0.538479	0.504445
	'ptprja'	1.01524	0.504352
	'zgc:153018'	7.03867	0.503939
	'dlg1l'	2.98707	0.502221
	'taf6l'	5.34817	0.502161
	'gnb3b'	0.043123	0.501924
	'fbxo45'	1.08608	0.501713
	'agk'	1.70647	0.500802
	'eya1'	-0.596873	0.50011
	'rhot2'	5.37563	0.499881
	'tmem175'	-0.541055	0.499707
	'grap2a'	-1.17851	0.499337
	'nbas'	5.5822	0.499283
	'il17ra1a'	0.259059	0.499152
	'dpyda.1'	0.778203	0.498337
	'gem'	2.50745	0.498127
	'satb2'	-0.564218	0.497495
	'aqp7'	0.336877	0.4974
	'slc4a2a'	6.51433	0.4972
	'si:dkey-111e8.4'	-1.53314	0.496406
	'atp2b4'	4.96951	0.496359
	'fam117bb'	-0.986543	0.494991
	'spp2'	-0.186455	0.494248
	'fam221a'	-0.275151	0.493911
	'lat'	-0.997531	0.493768
	'ppp1r15b'	0.789149	0.493077
	'pde6c'	0.604933	0.492978
	'sat1b'	-0.461126	0.492851
	'ift81'	3.38322	0.491035
	'stx11b.1'	-1.42394	0.490836
	'pde7a'	4.76516	0.49007
	'wbp1lb'	3.01438	0.489395
	'zgc:113090'	1.81357	0.488806
	'wee2'	5.91819	0.488076
	'nrcama'	0.598315	0.488025
	'btg3'	5.15101	0.487987
	'slc50a1'	4.34064	0.487865
	'wee2'	5.92197	0.487721
	'sik1'	3.02656	0.486989
	'fzd3b'	0.828142	0.48674
	'efs'	7.65767	0.486507
	'mal2'	2.78748	0.485991
	'cavin1b'	0.48658	0.485895
	'tpgs2'	-0.660677	0.485564
	'fam102ab'	3.33701	0.485361
	'pparaa'	1.03876	0.484273
	'cfp'	0.762295	0.48426
	'cldn15a'	-1.53435	0.484142
	'stard14'	8.769	0.484125
	'mmp14b'	0.47239	0.483365
	'prokr1b'	0.222644	0.483309
	'isoc1'	3.05592	0.482865
	'si:busm1-194e12.11'	-1.40994	0.482688
	'il1rapl2'	-0.513914	0.482648
	'il15l'	-1.09209	0.482283
	'il15l'	-1.09209	0.482277
	'wdsub1'	1.89645	0.481767
	'lcp2a'	-0.26529	0.481739
	'fam219b'	4.17557	0.481047
	'hrh3'	0.821016	0.480571
	'specc1la'	1.91025	0.480255
	'ezra'	-0.123252	0.480201
	'aifm1'	-1.54468	0.479845
	'pnpla7a'	4.37443	0.478422
	'evlb'	0.920031	0.478196
	'notum1b'	-0.413342	0.477893
	'nfasca'	-0.673842	0.477875
	'cacna2d1a'	1.69169	0.477834
	'LOC101882650'	-0.530759	0.477346
	'nudt9'	6.8117	0.476969
	'mhc1zka'	1.84377	0.475417
	'agr2'	0.856906	0.475388
	'zgc:158701'	-1.1104	0.475258
	'phf19'	1.47172	0.474854
	'adam10b'	1.39813	0.474381
	'ldb2a'	0.973951	0.474284
	'myl9b'	3.91047	0.47408
	'elovl6'	1.03225	0.473876
	'arhgef7a'	3.65485	0.472378
	'zgc:198241'	-1.55413	0.471544
	'xkrx'	6.56612	0.471179
	'nefma'	-1.42835	0.470959
	'cntn2'	-1.40639	0.470593
	'popdc2'	-1.53829	0.470589
	'popdc2'	-1.53829	0.47057
	'nlgn1'	1.73512	0.470279
	'zfpm2a'	2.46612	0.470042
	'opn8a'	-1.83791	0.468821
	'ak5l'	-0.165517	0.46879
	'clp1'	3.38893	0.468363
	'hykk.2'	-1.3033	0.467847
	'fam20b'	3.31638	0.467006
	'adma'	-1.31845	0.466262
	'tsc22d1'	6.9201	0.465876
	'frs2a'	3.87588	0.465495
	'crhb'	-0.173061	0.464781
	'irak4'	-0.411838	0.464438
	'eipr1'	0.251002	0.464012
	'zmynd11'	1.96714	0.463911
	'zgc:153031'	-1.55039	0.463289
	'plek2'	-1.09595	0.462931
	'si:ch211-108c6.2'	-1.54747	0.462605
	'fzd10'	3.78124	0.462421
	'wdr54'	1.62983	0.462101
	'abcf2b'	0.95948	0.461395
	'dpysl4'	-0.0587788	0.460659
	'si:dkey-233e3.2'	-1.30322	0.460553
	'si:zfos-1056e6.1'	-0.528606	0.459598
	'slit3'	-1.42352	0.459318
	'thsd7aa'	-1.54777	0.458578
	'bmp7a'	4.75553	0.458199
	'serpinb1l1'	-1.21923	0.457173
	'tbc1d23'	2.61839	0.456471
	'stox1'	6.49363	0.455806
	'sesn2'	4.42315	0.455598
	'sim2'	-1.55038	0.455529
	'gnsb'	4.73707	0.453932
	'dvl2'	7.3357	0.453911
	'ncapg2'	3.69927	0.453326
	'tubb4b'	8.37038	0.453268
	'crmp1'	-1.09963	0.453249
	'slc29a4'	-1.54654	0.452966
	'si:ch211-232d19.4'	-1.56493	0.452663
	'si:ch1073-340i21.3'	-1.84222	0.451923
	'dalrd3'	6.02466	0.451801
	'cbln2b'	-1.83949	0.451415
	'pam16'	-0.0242846	0.451217
	'mrgbp'	-1.55068	0.451073
	'lim2.3'	0.963922	0.45088
	'c1galt1a'	0.749394	0.450533
	'msh3'	0.597303	0.450377
	'ncam2'	-0.774448	0.450374
	'ttll11'	-0.105236	0.448927
	'pcdh2ac'	-0.539136	0.448512
	'her4.3'	-1.83547	0.448134
	'wdr48a'	-0.507492	0.448133
	'loxl3b'	0.257806	0.448085
	'illr1'	-1.83661	0.447982
	'cyp4t8'	-1.83661	0.447939
	'six5'	4.21643	0.447794
	'actl6a'	-1.56371	0.447484
	'palm3'	-0.988542	0.447388
	'gatad2b'	1.27472	0.447167
	'comta'	-0.0491535	0.447116
	'ccdc106b'	5.26623	0.446948
	'btg3'	5.38729	0.446693
	'ccdc106b'	5.2659	0.446376
	'zgc:194678'	-1.83935	0.446104
	'hdc'	-0.0252128	0.446031
	'ostf1'	1.88235	0.44518
	'vegfaa'	-1.55719	0.445134
	'zgc:153247'	-0.436972	0.445064
	'zgc:172145'	-1.83805	0.444313
	'rxrga'	-0.5921	0.444242
	'btg3'	5.38566	0.44386
	'btg3'	5.38566	0.443859
	'yap1'	3.88053	0.44381
	'gnb2'	0.159284	0.443598
	'lpp'	1.05779	0.443382
	'tbx16'	9.54392	0.442791
	'snd1'	5.26186	0.442497
	'si:ch211-251b21.1'	-1.84115	0.442309
	'cd151'	-0.296056	0.442263
	'ptprga'	1.26559	0.442261
	'wnt8b'	-1.84079	0.442196
	'ldb3b'	-1.84079	0.442157
	'eif2ak2'	2.0651	0.442027
	'dync1li1'	3.50598	0.441852
	'bspry'	-1.84229	0.441742
	'epb41l3a'	4.10017	0.441724
	'gata5'	7.80407	0.441334
	'ctgfb'	-1.84501	0.441214
	'gpc5b'	-1.84501	0.441214
	'n4bp2'	-1.84645	0.441167
	'si:ch211-217g15.3'	-1.84645	0.441167
	'pax1a'	-1.84645	0.441167
	'otos'	-1.84645	0.441167
	'zgc:112234'	-1.84645	0.441167
	'taf12'	-1.84788	0.441119
	'sigirr'	-1.84788	0.441119
	'dmbx1b'	-1.84788	0.441119
	'myl7'	-1.84788	0.441119
	'alg13'	1.69452	0.441089
	'nr2e1'	-1.84372	0.441062
	'ugt1a2'	-1.84372	0.441062
	'ugt1ab'	-1.84372	0.441062
	'ugt1a4'	-1.84372	0.441062
	'ugt1a5'	-1.84372	0.441062
	'ugt1a7'	-1.84372	0.441062
	'gnb5b'	-1.84402	0.440972
	'tagln3b'	-1.84402	0.440972
	'ebf2'	-1.8521	0.440956
	'smyd1a'	-1.8521	0.440956
	'olfml2a'	-1.8521	0.440956
	'si:ch1073-339l18.2'	-1.85353	0.440909
	'gria1b'	-1.85353	0.440909
	'cbx6a'	-1.85353	0.440909
	'ccl38.6'	-1.84938	0.440851
	'LOC794656'	-1.84938	0.440851
	'tfg'	-1.84938	0.440851
	'tfg'	-1.84938	0.440851
	'ifi30'	-1.84824	0.44081
	'ank1a'	-1.85081	0.440804
	'mirlet7j'	-1.85081	0.440804
	'idh1'	-1.85081	0.440804
	'dachb'	-1.85916	0.440698
	'bmp2a'	-1.85916	0.440698
	'ogn'	-1.85916	0.440698
	'dnm1b'	-1.85916	0.440698
	'ifih1'	-1.85916	0.440698
	'aph1b'	-1.85645	0.440593
	'vsx1'	-1.85532	0.440552
	'smim4'	-1.85532	0.440552
	'acot8'	-0.37122	0.440457
	'socs3a'	1.53081	0.440344
	'rfxank'	-0.921649	0.440131
	'slc16a9b'	5.43186	0.440115
	'si:dkey-188i13.10'	0.35143	0.439482
	'wnt11r'	1.29594	0.439346
	'mark3b'	5.11469	0.438624
	'stk24a'	-1.55888	0.438494
	'ptpn4b'	4.45197	0.438354
	'slc45a1'	-0.912576	0.438191
	'tspan36'	5.35254	0.438132
	'caly'	4.63426	0.437956
	'tgif1'	9.58636	0.437925
	'nsun3'	1.33682	0.437833
	'nanp'	-0.494687	0.437728
	'mrpl23'	1.20047	0.437601
	'sgut1'	6.5729	0.437371
	'si:dkey-12e7.1'	1.58232	0.437334
	'isca2'	0.0131766	0.437169
	'pald1b'	-0.49124	0.436845
	'aox6'	2.92159	0.436728
	'rnf19b'	-1.10083	0.436396
	'ninl'	5.89137	0.436318
	'slco3a1'	-0.450407	0.435903
	'b4galt4'	2.02253	0.435618
	'klhl4'	-1.56509	0.434889
	'dlg4b'	4.5825	0.434885
	'slc20a2'	3.21114	0.434805
	'si:rp71-56i13.6'	0.233713	0.4348
	'tnfsf14'	-0.992811	0.434316
	'clcn4'	3.32398	0.434058
	'gprc6a'	-1.56648	0.433559
	'mtss1la'	2.92762	0.433474
	'plch2a'	3.04826	0.432703
	'atp1a3a'	-0.557096	0.432375
	'tor2a'	2.49956	0.432247
	'zgc:153759'	0.171458	0.432205
	'nol4lb'	-0.710145	0.43178
	'arnt2'	3.73574	0.431592
	'crkl'	7.43262	0.431385
	'tango2'	2.66247	0.43063
	'asz1'	-0.0729906	0.429321
	'smarcd3b'	4.44691	0.429215
	'hnrnpc'	0.82116	0.429063
	'si:ch211-245h14.1'	1.71613	0.42893
	'ppm1h'	1.619	0.428775
	'rtca'	7.82295	0.427927
	'ppp1r13l'	3.74852	0.427905
	'sox9b'	0.291765	0.427698
	'hadhaa'	5.00992	0.426244
	'her12'	3.14087	0.425352
	'fdft1'	1.88472	0.425057
	'nipal4'	4.88999	0.424903
	'dnajc15'	4.47569	0.424746
	'znf296'	1.1521	0.424196
	'ica1'	3.74567	0.423959
	'zdhhc9'	3.62717	0.42392
	'entpd8'	-0.0880123	0.42383
	'kita'	-0.941791	0.421987
	'itgb1b.2'	1.23355	0.421087
	'zgc:158828'	2.77027	0.421027
	'phlpp2'	-0.829963	0.420972
	'sco2'	3.16551	0.420564
	'tfr1a'	1.25502	0.419977
	'ago2'	6.61978	0.419579
	'arpc5b'	4.53597	0.419468
	'hlfa'	2.00862	0.419139
	'zgc:152670'	0.723097	0.419046
	'si:dkey-238o13.4'	0.615882	0.418922
	'ranbp3a'	4.93506	0.418835
	'cracr2b'	-0.118953	0.418617
	'tmem106c'	3.84102	0.418528
	'lmbrd2a'	2.23387	0.418441
	'lrrc61'	1.19383	0.417745
	'nxn'	1.74409	0.417362
	'rdh12l'	2.28875	0.417193
	'perp'	7.00312	0.417122
	'eno1b'	1.28363	0.416869
	'dia1b'	3.04808	0.416489
	'bcam'	1.1055	0.416062
	'fibpb'	2.64454	0.415853
	'exoc5'	5.91779	0.415813
	'fh'	3.02207	0.415746
	'zgc:113263'	7.27945	0.4155
	'gpatch2'	5.86797	0.415439
	'nos2a'	-1.70687	0.414813
	'tmem41b'	3.93232	0.414708
	'dnaja3a'	2.76556	0.413553
	'rhoua'	2.32025	0.413429
	'phkg1b'	0.89883	0.413404
	'gp1bb'	-0.614699	0.41312
	'grid2'	-0.092226	0.412525
	'nr2f5'	-0.21879	0.412149
	'si:ch73-266o15.4'	-0.395223	0.412112
	'mcoln1a'	5.50615	0.411903
	'abhd10a'	1.11332	0.411889
	'npdc1a'	2.52867	0.41172
	'celf4'	-1.70303	0.411285
	'ago4'	6.40961	0.411074
	'kitlga'	-0.0721057	0.411024
	'adgrv1'	4.68448	0.410918
	'npr3'	0.644991	0.410133
	'sacm1lb'	5.42826	0.40935
	'sacm1lb'	5.42826	0.40935
	'ccz1'	2.55337	0.409275
	'stmn2a'	1.34903	0.409235
	'bsk146'	-1.12012	0.408847
	'zgc:110425'	3.39127	0.408469
	'syt13'	2.99282	0.408353
	'prelid1b'	0.813289	0.407352
	'ptpro'	1.19844	0.407298
	'rasa4'	-0.315875	0.407279
	'renbp'	2.52253	0.407172
	'cerk'	2.86823	0.406959
	'pik3r2'	1.65863	0.406911
	'stim1b'	0.453257	0.406462
	'tmod2'	2.8241	0.406172
	'xpo6'	2.78472	0.405957
	'neurl1b'	1.7944	0.405737
	'cadm1a'	1.9581	0.405247
	'ace2'	2.27561	0.405069
	'si:ch1073-443f11.2'	0.909215	0.404575
	'nedd4a'	-0.205719	0.404549
	'pes'	4.91498	0.404379
	'cxcl12a'	6.09607	0.403377
	'zgc:194114'	-1.56056	0.403336
	'nrxn2a'	2.49408	0.403332
	'vangl1'	1.00912	0.402967
	'scn4ab'	0.349904	0.402738
	'slc34a2aas'	0.112305	0.402246
	'prom1a'	3.96417	0.402234
	'ttll9'	-1.02585	0.402117
	'qki2'	3.78124	0.401625
	'casp6'	1.10228	0.401527
	'chid1'	0.922672	0.40124
	'sppl3'	6.39697	0.400514
	'hoxd9a'	1.20191	0.400281
	'gemin4'	2.90591	0.400159
	'igfbp1a'	3.95632	0.399698
	'ppm1lb'	0.688208	0.399676
	'zgc:172215'	0.718328	0.399439
	'malrd1'	0.452198	0.399396
	'stard4'	-0.644238	0.398987
	'camkk1a'	0.999504	0.398483
	'zgc:153759'	-0.0404261	0.398478
	'lima1a'	8.64373	0.397959
	'si:ch73-185c24.2'	-1.2309	0.397656
	'stxbp5a'	1.40709	0.397511
	'plcb3'	3.77546	0.397414
	'tpd52l1'	1.82096	0.397328
	'tmem198b'	-0.242757	0.397271
	'ggt1a'	-0.487764	0.396558
	'large1'	2.91892	0.396516
	'neu3.2'	0.221241	0.396515
	'usp13'	0.833729	0.396411
	'bag2'	-0.422238	0.396317
	'hormad1'	-1.44943	0.396188
	'si:ch211-130m23.2'	4.92415	0.396126
	'abi3a'	-1.71213	0.394812
	'ripor2'	2.28767	0.39477
	'rarga'	2.06924	0.393878
	'stx10'	-1.44833	0.393717
	'ciz1a'	4.68269	0.39358
	'rbm46'	4.45688	0.393543
	'zdhhc15b'	3.05376	0.392964
	'tinagl1'	0.00556809	0.392859
	'msantd1'	7.9663	0.391635
	'pcdh2ab11'	-0.432765	0.391516
	'zswim5'	7.25875	0.391209
	'rit1'	1.77084	0.391127
	'agbl4'	0.981276	0.391104
	'tusc2a'	0.547682	0.390756
	'calhm5.1'	0.404592	0.390157
	'elp2'	4.67856	0.389375
	'fez1'	0.52544	0.388995
	'abat'	6.62056	0.388655
	'zgc:66455'	2.55514	0.38853
	'dctn4'	4.15187	0.387977
	'bmpr1ab'	6.2585	0.387685
	'lim2.2'	0.02377	0.387532
	'opn6a'	-1.12311	0.387417
	'emx2'	2.55785	0.387189
	'slc8a4b'	-1.44354	0.386602
	'bmf2'	-1.45365	0.38639
	'jak1'	1.46003	0.386283
	'rgs7bpb'	0.101623	0.386089
	'poc1bl'	2.61338	0.385455
	'pdlim5b'	1.62819	0.385352
	'he1.1'	-1.70943	0.385088
	'cdkl5'	-0.870864	0.38464
	'tex47'	-1.7083	0.384278
	'cnot7'	-1.44205	0.383733
	'cdc42l'	4.64335	0.383691
	'rsl1d1'	-1.46263	0.383471
	'zgc:174972'	1.22599	0.38337
	'slc24a4a'	1.59962	0.383031
	'si:ch73-103b9.2'	-1.43955	0.382594
	'arid5a'	0.0375755	0.382413
	'slc35d1b'	3.6391	0.381044
	'st8sia4'	-0.222102	0.38091
	'kat7a'	-0.662792	0.380728
	'pcdh20'	-1.02598	0.38051
	'gb:eh507706'	3.68808	0.380021
	'xpr1a'	1.69422	0.379768
	'amotl2a'	7.38559	0.379736
	'cdkn1ca'	7.48186	0.379053
	'fabp11a'	0.407014	0.378791
	'trip10a'	4.3183	0.378685
	'si:ch211-51a19.5'	1.48617	0.378613
	'ephx2'	5.41912	0.378344
	'scn8aa'	0.449103	0.377852
	'zgc:112496'	2.24455	0.377569
	'cdkl5'	-1.14027	0.377542
	'dock4b'	4.72069	0.377383
	'cacna1ba'	1.059	0.377273
	'noa1'	4.5719	0.377042
	'mag'	-1.46035	0.376938
	'mag'	-1.46035	0.376928
	'actb1'	3.58034	0.376524
	'tmbim1a'	5.49074	0.37629
	'dync1i2a'	5.07855	0.376037
	'cers4a'	2.17297	0.375941
	'dido1'	7.92789	0.375354
	'hbaa2'	-0.221076	0.375164
	'twsg1a'	3.33811	0.375122
	'zfyve26'	4.54989	0.374918
	'msh6'	6.48193	0.374752
	'ankib1a'	2.24517	0.374327
	'si:dkey-63j12.4'	-1.46173	0.37377
	'dlgap3'	-1.46173	0.373738
	'tnni1b'	-1.70733	0.373263
	'si:ch211-155e24.3'	8.35298	0.373184
	'gkup'	4.63679	0.373158
	'mff'	3.20664	0.372812
	'cyfip2'	-1.05803	0.372486
	'puraa'	0.0907717	0.372087
	'neurod6a'	0.884213	0.3713
	'ppp3r1a'	5.1888	0.370288
	'foxn2b'	5.06968	0.370197
	'exosc1'	2.88322	0.369785
	'pcdh2ab7'	-0.512839	0.369495
	'snx24'	1.68618	0.369468
	'hnf1bb'	-0.0970391	0.369397
	'fyna'	5.65004	0.369141
	'rap1gap2a'	-0.523194	0.369024
	'fam110b'	3.52801	0.3686
	'cdh17'	1.08548	0.368568
	'tmem161a'	4.75315	0.36844
	'tubb2'	-0.569361	0.368394
	'lrpprc'	5.14032	0.368126
	'LOC793439'	-0.646205	0.367687
	'ubxn6'	0.803958	0.36712
	'LOC558044'	8.51912	0.367044
	'cyth1b'	3.00253	0.366702
	'pcdh2aa1'	-0.511615	0.366561
	'pcdh2ab10'	-0.511615	0.366554
	'mtx1a'	5.65892	0.366427
	'dhrs13a.3'	4.07243	0.366339
	'rab15'	2.87229	0.366316
	'carm1'	6.21873	0.366286
	'jdp2b'	1.77035	0.366274
	'lpar3'	5.0065	0.366247
	'rap1gap'	0.56279	0.366179
	'sh2d5'	3.51182	0.365687
	'cadm2b'	-0.784443	0.36534
	'mcl1b'	6.03006	0.364939
	'xkr5a'	-1.22888	0.364887
	'fbxo43'	2.07214	0.364695
	'snx33'	3.83999	0.364428
	'sobpb'	2.88058	0.364422
	'kifap3b'	6.08975	0.364331
	'pim1'	6.78584	0.364059
	'rab22a'	1.6605	0.364023
	'si:dkey-82o10.4'	-0.199366	0.364019
	'cybrd1'	2.05704	0.363937
	'prkacaa'	6.41717	0.363831
	'wdr92'	6.51473	0.363827
	'creb1b'	2.06843	0.363475
	'pcdh2ab12'	-0.510641	0.363134
	'uhrf1bp1l'	4.41141	0.36287
	'spata4'	1.22596	0.362538
	'pcsk2'	-0.418202	0.362483
	'tgfbr3'	-1.12804	0.361893
	'pparg'	1.46364	0.361812
	'rpz4'	2.21971	0.361415
	'tnfrsfa'	1.39508	0.360969
	'nfil3-6'	1.33407	0.360897
	'cltca'	3.34391	0.360685
	'las1l'	4.73116	0.360653
	'acap2'	4.09037	0.360498
	'syvn1'	6.77619	0.360213
	'adipor1a'	4.05882	0.360005
	'slc22a15'	3.27692	0.359942
	'slc1a6'	-1.72055	0.359937
	'cyp27c1'	7.35765	0.359391
	'ufc1'	3.25718	0.359386
	'sctr'	-1.71531	0.359379
	'fxyd1'	-1.71531	0.359368
	'tlx2'	-1.71531	0.359341
[truncated: 12,534 more rows]

## Sheet: Table C
Fig 1F	Biological Function GO Term	-log10(p-value)
	epithelial cell differentiation	1.33724
	SMAD protein signal transduction	1.57349
	Spemann organizer formation	1.85078
	negative regulation of BMP signaling pathway	2.00174
	TGFβ receptor signaling pathway	2.24336
	heart morphogenesis	2.60033
	negative regulation of canonical Wnt signaling pathway	2.95078
	otic placode formation	2.99568
	regulation of endodermal cell fate specification	3.45967
	negative regulation of transcription by RNA polymerase II	4.38195
	BMP signaling pathway	4.70115
	regulation of mesodermal cell fate specification	6.66154
	cell fate specification	6.73049
	dorsal/ventral pattern formation	7.05159

## Sheet: Table D
S1B Fig	pSmad5 intensity
		wild-type								bmp7-/-
		n1	n2	n3	n4	Mean	S.D.			n1	n2	n3	Mean	S.D.
	5	100.521	125.126	93.1066	81.2409	99.9987	16.0547		5	9.74576	3.78312	0.207554	4.57881	3.9344
	15	94.3275	130.998	92.4623	81.6027	99.8476	18.6295		15	10.0265	4.00815	0.0973314	4.71066	4.0839
	25	91.1839	125.731	92.8211	76.5046	96.56	18.0001		25	10.0432	4.51635	6.38318e-05	4.85321	4.10701
	35	90.546	113.728	82.8084	65.1856	88.067	17.4345		35	10.1837	4.47964	0.287437	4.98361	4.05584
	45	72.2778	87.661	80.1924	49.7293	72.4651	14.209		45	10.95	3.70138	0.422772	5.0247	4.39839
	55	66.3123	76.307	73.7139	52.7569	67.2725	9.14793		55	9.2947	3.39439	0.293379	4.32749	3.73354
	65	50.9115	56.8288	63.2735	42.6632	53.4193	7.59462		65	7.62371	3.60195	0.47165	3.8991	2.92737
	75	40.7936	47.0892	49.5705	39.5564	44.2524	4.19361		75	8.13036	3.40868	0.880058	4.1397	3.00472
	85	33.2648	32.9736	42.2324	32.5656	35.2591	4.03368		85	9.14404	2.6584	0.520293	4.10758	3.66673
	95	28.4308	28.0095	31.9415	27.7637	29.0364	1.69416		95	9.56234	2.6117	1.0037	4.39258	3.71405
	105	21.2287	20.3326	24.8542	19.5161	21.4829	2.03847		105	7.83886	3.11435	1.07071	4.00797	2.83442
	115	18.9887	15.1902	17.7099	15.2319	16.7802	1.63301		115	7.67452	3.09484	1.29361	4.02099	2.68605
	125	17.0883	14.8186	12.3203	11.4581	13.9213	2.206		125	6.96289	3.14399	1.22004	3.77564	2.38668
	135	14.0071	12.3729	10.473	10.2954	11.7871	1.51849		135	6.77645	3.83627	0.71824	3.77699	2.47361
	145	12.2015	11.1011	8.96899	8.78582	10.2644	1.44194		145	6.01951	3.5372	0.146034	3.23425	2.40739
	155	12.4406	9.53002	8.08384	7.90244	9.48922	1.81694		155	4.08956	2.55297	0.788219	2.47691	1.34884
	165	12.99	9.98444	7.85333	7.62673	9.61363	2.15545		165	4.10332	0.70039	1.56561	2.12311	1.44409
	175	14.0097	9.76835	8.42488	7.26743	9.86758	2.54995		175	4.60447	1.1493	1.7918	2.51519	1.50045

## Sheet: Table E
S1C Fig	RNA-seq 8 hpf (wild-type/bmp7-/-)
		Average Expression (log2)	Fold Change (log2)
	'gdi2'	6.06242	7.79976
	'tor4aa'	3.64086	7.69548
	'riok2'	3.87926	6.98057
	'chtf18'	3.86423	6.96028
	'prkcba'	2.35786	6.91089
	'actb1'	7.74402	6.78091
	'znf1156'	4.70588	6.72587
	'cyp2aa7'	4.10347	6.62306
	'cyp2aa8'	5.90073	6.50885
	'ncor1'	4.16553	6.41054
	'szl'	1.68417	6.19347
	'znf1162'	2.46892	6.08147
	'zgc:173544'	1.22285	5.70619
	'hsp90aa1.2'	9.59588	5.68283
	'uqcrc1'	2.90982	5.55363
	'ubtd2'	0.940177	5.37772
	'cfdp1'	3.53068	5.31429
	'kmt5b'	1.74114	5.30875
	'si:dkey-273g18.1'	3.42933	5.29843
	'zgc:194221'	0.835173	5.25125
	'dnajb2'	1.93662	5.20451
	'zgc:153292'	2.15	5.16394
	'bspry'	1.60227	5.14895
	'hpf1'	3.39672	5.07652
	'hsp70.3'	6.1437	5.06718
	'olig4'	0.647738	5.03794
	'prdx3'	2.8499	5.02687
	'ythdc1'	1.71917	4.96383
	'stk3'	2.68482	4.86325
	'shha'	0.382671	4.72801
	'il23r'	5.1916	4.7044
	'lmbr1'	1.45052	4.67085
	'bmp7a'	4.8476	4.66707
	'si:dkey-179j5.5'	1.12984	4.63067
	'ihha'	1.0873	4.59622
	'bcl7a'	1.09127	4.57545
	'cyp2aa1'	1.6125	4.56346
	'mrc1b'	1.00778	4.49162
	'rhcgl1'	0.645744	4.48442
	'nrap'	0.143006	4.419
	'tuba8l3'	0.105501	4.40753
	'il6'	0.0579642	4.36916
	'znf1147'	3.69106	4.35601
	'flvcr1'	4.28758	4.32188
	'si:ch211-199o1.2'	2.92043	4.31377
	'si:ch211-110e21.3'	1.13155	4.28775
	'si:ch211-110e21.3'	1.13155	4.28775
	'pah'	-0.00337391	4.26701
	'vmo1a'	-0.0131492	4.26581
	'ldb2b'	-0.0165199	4.25338
	'kcnj13'	2.34083	4.25311
	'zgc:171500'	-0.0454094	4.22148
	'mef2d'	0.715021	4.14636
	'zgc:92161'	-0.078075	4.14306
	'supt5h'	4.91058	4.10839
	'mhc1zja'	2.76923	4.08896
	'slc16a7'	-0.16949	4.07384
	'rnaseh2b'	-0.198619	4.02396
	'dcbld2'	1.73818	3.97354
	'zgc:195170'	-0.24121	3.96998
	'arpp19a'	3.09374	3.91846
	'gfi1aa'	0.171656	3.90103
	'nab1b'	0.156515	3.89831
	'ostf1'	2.02457	3.89152
	'dhrsx'	0.156507	3.88285
	'si:dkey-261j4.4'	1.47928	3.85825
	'tll1'	0.0988345	3.85739
	'ppp1r8b'	4.98833	3.8472
	'rnf121'	2.24873	3.84123
	'tmem177'	1.61481	3.84099
	'il6st'	2.85348	3.82054
	'tsta3'	6.54323	3.79991
	'si:ch211-79k12.1'	2.13485	3.79272
	'pias2'	4.48643	3.74597
	'ahsa1a'	3.922	3.74253
	'rab11fip4b'	0.631751	3.7281
	'zar1l'	-0.428552	3.72563
	'hykk.2'	0.0124708	3.72489
	'zgc:198419'	4.29247	3.72236
	'si:dkeyp-94g1.1'	-0.431027	3.71993
	'gata4'	0.602281	3.71034
	'mhc1ula'	0.628651	3.70829
	'dacha'	-0.47302	3.68784
	'si:dkey-4p15.3'	4.30284	3.67951
	'slc7a6'	5.82419	3.63766
	'tdrd7b'	-0.067141	3.63074
	'arl6ip1'	2.63709	3.58595
	'aqp8b'	-0.106676	3.58367
	'tmcc3'	4.61175	3.57973
	'zgc:158785'	-0.118434	3.5558
	'bsdc1'	4.63659	3.54529
	'agk'	2.45808	3.51876
	'chordc1a'	4.93466	3.50869
	'nrxn2b'	-0.152791	3.50398
	'sec24d'	3.96275	3.49898
	'tbx3a'	2.10473	3.49773
	'zgc:153968'	-0.211968	3.45747
	'zgc:136472'	-0.645676	3.45659
	'mapre3a'	0.113213	3.44639
	'atf6'	5.01817	3.44182
	'aspa'	1.6237	3.42793
	'zgc:153615'	-0.667473	3.40781
	'grm4'	0.0741182	3.38494
	'soat1'	0.739607	3.3802
	'nlgn4a'	0.0576818	3.36469
	'tlr5b'	0.918369	3.35616
	'fam168a'	-0.290802	3.34002
	'fam168a'	-0.290802	3.34002
	'rab11al'	2.9947	3.33604
	'pi4kab'	1.16183	3.31132
	'flot1a'	2.22653	3.3106
	'plpp6'	0.280809	3.30141
	'plpp6'	0.280809	3.30141
	'nr1d2a'	0.0127373	3.29992
	'chst11'	1.00791	3.29972
	'zmiz1a'	1.40416	3.29767
	'pbx3b'	-0.326223	3.29257
	'tapt1b'	1.27359	3.28585
	'st6galnac3'	-0.00527645	3.28299
	'aars'	2.86259	3.26897
	'sox14'	-0.349253	3.26881
	'msx1a'	1.994	3.26549
	'lysmd4'	-0.790169	3.26548
	'pbx3b'	-0.348415	3.26418
	'pbx3b'	-0.348415	3.26418
	'angpt1'	-0.821474	3.25768
	'epor'	-0.0645476	3.25691
	'arhgef3'	-0.362073	3.25678
	'usp47'	4.02834	3.25571
	'nudt14'	-0.807095	3.25278
	'nfya'	4.65242	3.22776
	'gcsha'	-0.799346	3.20698
	'gabra1'	2.03903	3.19952
	'prkcq'	3.26928	3.19805
	'rras2'	0.181314	3.19749
	'kctd15a'	-0.403837	3.18777
	'ctxn1'	-0.415712	3.1843
	'si:dkey-18p12.4'	-0.89085	3.16487
	'zgc:172106'	-0.868879	3.14953
	'mapk10'	1.01927	3.14924
	'mapk10'	1.01927	3.14924
	'mapk10'	1.01927	3.14924
	'mapk10'	1.01927	3.14924
	'bida'	3.68065	3.14911
	'sult1st1'	-0.44872	3.13097
	'rh50'	0.119303	3.12896
	'rh50'	0.119303	3.12896
	'rhoub'	1.00571	3.12391
	'stk35'	1.92201	3.11862
	'si:dkey-78l4.14'	1.23673	3.1077
	'abca1a'	4.78662	3.08534
	'pcdh10a'	1.05906	3.08071
	'clec19a'	-0.924303	3.07976
	'vps37a'	0.490392	3.0705
	'aars'	3.02815	3.06803
	'pbx1b'	-0.943886	3.06597
	'adora2ab'	2.74722	3.0493
	'nfkb1'	1.39273	3.04597
	'slc16a1b'	1.36844	3.04316
	'mir2189'	-0.168932	3.04235
	'crabp2b'	6.6747	3.0405
	'si:ch211-131k2.3'	5.52187	3.03848
	'snai1b'	2.25382	3.0288
	'rae1'	2.90345	3.02351
	'tmod2'	0.458109	3.0213
	'fam114a1'	-0.565335	3.01637
	'zgc:136410'	3.50665	3.01421
	'foxp3a'	-0.53703	3.01328
	'zgc:112998'	2.63158	2.99161
	'si:rp71-1f1.4'	-0.995261	2.98002
	'trim35-31'	-0.998385	2.97375
	'pik3r2'	0.737328	2.96537
	'npas4l'	1.48366	2.96122
	'cmya5'	-0.589504	2.9586
	'unc5b'	2.57483	2.94852
	'sox9a'	-0.270449	2.94663
	'vdrb'	-0.600261	2.93765
	'pdgfrb'	-1.02908	2.9344
	'zgc:152670'	0.723537	2.9313
	'zgc:173575'	0.943969	2.92312
	'kcnmb2'	0.195868	2.92091
	'si:dkey-204l11.1'	-1.03542	2.92087
	'badb'	1.36733	2.91883
	'badb'	1.36733	2.91883
	'LOC100148466'	0.943691	2.91674
	'pole'	-0.0400851	2.91542
	'metrn'	4.84477	2.91174
	'zgc:171551'	1.82443	2.90547
	'ago4'	4.78747	2.90518
	'zgc:173720'	3.35201	2.90041
	'mylpfb'	-0.618207	2.89633
	'ywhae2'	5.48845	2.88674
	'epg5'	-0.318282	2.88243
	'cbx7a'	1.02561	2.87971
	'tcf3a'	4.7172	2.87397
	'jam3b'	4.269	2.86073
	'grinab'	3.55583	2.86017
	'c3a.1'	2.18492	2.85987
	'gemin4'	3.05129	2.85639
	'neu4'	1.49018	2.85541
	'zgc:154055'	-0.355421	2.84757
	'ptger4a'	-1.08317	2.84676
	'clu'	-0.35071	2.8465
	'ankrd31'	3.03474	2.84518
	'srebf1'	0.130218	2.84388
	'acsl4a'	4.36695	2.84131
	'lrrc15'	4.87452	2.83499
	'si:ch211-39k3.2'	1.75058	2.82984
	'arl4d'	-0.380921	2.82815
	'cdx1a'	5.03994	2.82575
	'bcas3'	2.1245	2.82565
	'ranbp3a'	2.73264	2.82429
	'cyp8b2'	-0.683291	2.81956
	'cntn2'	0.602546	2.81158
	'foxi1'	4.74978	2.7991
	'dlx3b'	3.83384	2.79605
	'nlgn4b'	-0.7097	2.78524
	'lats2'	1.83504	2.78441
	'lats2'	1.83504	2.78441
	'dusp2'	0.839715	2.78178
	'paqr7b'	0.265734	2.77199
	'zbtb22b'	1.40619	2.77031
	'sco1'	1.50615	2.76843
	'hspe1'	7.31891	2.76716
	'hspe1'	7.31879	2.76702
	'rela'	1.74388	2.76644
	'LOC100150619'	2.36285	2.7663
	'hspe1'	7.31907	2.7659
	'sigirr'	0.287771	2.7641
	'etnppl'	-0.723801	2.75827
	'slc43a2b'	5.74268	2.75515
	'gabrr2a'	-1.175	2.75175
	'atxn2'	-1.15333	2.74921
	'si:ch211-51a19.5'	4.12807	2.74142
	'adcy8'	-0.736011	2.74038
	'pax6b'	-1.15993	2.73512
	'dhrs1'	-0.419852	2.73119
	'dnajb9b'	3.97434	2.73071
	'rhbg'	3.98622	2.72286
	'vcanb'	-0.744478	2.72065
	'msra'	0.543095	2.71995
	'hipk3b'	2.12838	2.71301
	'spint2'	4.01672	2.7117
	'fabp1b.1'	4.59219	2.70813
	'si:ch211-129c21.1'	-0.447944	2.7041
	'smtnl'	-0.207712	2.70403
	'trpa1b'	-0.770145	2.70246
	'leap2'	-1.2179	2.69382
	'shoc2'	-0.793634	2.68699
	'apoa4b.1'	-0.191212	2.68643
	'numbl'	-0.785535	2.6783
	'zgc:174703'	3.85991	2.67624
	'si:ch73-56d11.3'	-0.469729	2.67612
	'nectin1b'	0.98206	2.67268
	'cnksr3'	2.54457	2.67113
	'dcxr'	4.09082	2.66709
	'ccl39.3'	-1.2052	2.66544
	'zgc:153018'	8.42898	2.66453
	'rx1'	-0.477373	2.66167
	'zgc:158689'	-0.794207	2.66142
	'lrrc58a'	-0.801462	2.65929
	'chka'	-1.20855	2.65878
	'pgap3'	4.15698	2.65524
	'si:ch211-212o1.2'	-1.2119	2.65194
	'aqp10a'	-0.807314	2.64671
	'tgfbr1b'	3.009	2.64321
	'rnf24'	2.11146	2.63953
	'zgc:113691'	2.50505	2.63429
	'spire2'	0.735065	2.63111
	'sh3d19'	-0.480767	2.62985
	'slc25a42'	3.10693	2.62117
	'gpd2'	-0.25321	2.61136
	'atp1b2a'	4.435	2.60886
	'tapbp.2'	2.88124	2.60875
	'dda1'	3.55069	2.60393
	'kcnh6a'	0.131023	2.60082
	'rabep1'	0.14036	2.60054
	'si:ch211-195h23.3'	2.38069	2.59959
	'rhcga'	-0.830732	2.59911
	'zgc:162944'	0.688625	2.59173
	'dync1li1'	3.17318	2.59065
	'cyth4b'	-1.25537	2.58556
	'fam83c'	1.07454	2.58531
	'bora'	0.153982	2.58462
	'gch1'	0.689324	2.58407
	'clcn1a'	1.38659	2.57863
	'sdhda'	-1.23534	2.57837
	'fam117bb'	-0.86347	2.5766
	'rorcb'	0.429417	2.57467
	'lmbrd2a'	0.993967	2.57457
	'zgc:172315'	-0.288555	2.56765
	'ppp2r5cb'	3.65994	2.56568
	'mxe'	1.46703	2.56558
	'rassf2a'	0.27184	2.5598
	'serpinb1l4'	1.24502	2.55948
	'cfap53'	0.98089	2.55362
	'ptpra'	3.37117	2.55319
	'ctsd'	4.2838	2.55291
	'smg1'	5.72215	2.55222
	'crfb17'	2.08698	2.5488
	'neflb'	-0.852172	2.54797
	'dnajc25'	-1.31529	2.53968
	'ptpn4a'	0.872907	2.53928
	'rps15'	-0.881488	2.53638
	'mfap3l'	0.0680513	2.53013
	'zgc:173683'	-1.29688	2.52272
	'zgc:110348'	-1.29688	2.52272
	'zgc:92041'	-1.29688	2.52272
	'tlx2'	-1.29688	2.52272
	'rgra'	-0.58781	2.52115
	'cbln10'	-0.138079	2.5206
	'cbln10'	-0.138079	2.5206
	'si:rp71-1g18.7'	-0.138079	2.5206
	'nanp'	0.751429	2.5194
	'rab1bb'	1.96105	2.51927
	'klc2'	3.66612	2.51771
	'dmxl2'	5.04784	2.51636
	'gnsb'	5.7803	2.51534
	'rab11a'	1.86107	2.5122
	'klf13'	2.54624	2.51137
	'rc3h1b'	4.54581	2.50491
	'bmp4'	3.83368	2.50263
	'rnf13'	3.48775	2.49976
	'ifit11'	0.0645969	2.49902
	'phospho1'	4.88517	2.49626
	'dusp6'	4.85249	2.49285
	'zgc:172133'	-0.916436	2.49199
	'atp2b4'	2.56891	2.4875
	'npl'	2.86536	2.48629
	'susd6'	4.67218	2.48527
	'maco1b'	4.31846	2.48147
	'cabp4'	-1.31414	2.48123
	'ech1'	1.62696	2.47958
	'ugt2b6'	-0.354719	2.47893
	'grm5a'	-1.33287	2.47453
	'npy7r'	0.446592	2.47446
	'fa2h'	2.12504	2.47361
	'hnrnpa3'	0.929935	2.46912
	'si:dkey-71l4.4'	0.360492	2.46877
	'cldn5a'	0.601867	2.46692
	'dnah9'	-1.33638	2.46512
	'tmem173'	1.51373	2.46104
	'itgb1b'	6.86861	2.45953
	'fam222ba'	1.15547	2.45943
	'prrg1'	2.05441	2.45675
	'cd7al'	0.330269	2.45518
	'pid1'	3.21038	2.45447
	'zgc:162396'	-0.63648	2.4522
	'srgap2'	0.178583	2.45079
	'mttp'	8.43198	2.44662
	'ripk1l'	2.18962	2.44467
	'trpt1'	3.15223	2.444
	'cyp27a1.4'	-1.34691	2.44215
	'pcxb'	1.71806	2.44214
	'si:ch211-262n1.4'	-0.641984	2.44028
	'fam49bb'	1.20689	2.43898
	'zgc:92630'	0.315265	2.43501
	'gatad2b'	0.77565	2.43456
	'cadm2a'	-1.35392	2.42711
	'kdr'	1.644	2.42646
	'zgc:112038'	1.35488	2.42387
	'zgc:101130'	2.8489	2.41769
	'pcdh17'	-0.963671	2.41654
	'mfsd6a'	2.84891	2.41643
	'slc6a4a'	2.65266	2.41637
	'lmbrd2a'	2.87092	2.41569
	'zgc:110796'	3.64726	2.41465
	'ppp1r1b'	-1.37738	2.41163
	'ppp1r1b'	-1.37738	2.41162
	'sgut1'	5.92439	2.40919
	'drl'	2.30007	2.40564
	'zgc:136538'	2.30007	2.40564
	'slc30a1b'	4.57749	2.40361
	'rnf146'	4.38784	2.40337
	'col10a1a'	1.09748	2.40306
	'lrrc9'	1.46924	2.40286
	'pcdh2g2'	1.68776	2.4026
	'pcdh2g4'	1.68776	2.4026
	'pcdh2g1'	1.68776	2.4026
	'pcdh2g3'	1.68776	2.4026
	'pcdh2g29'	1.68776	2.4026
	'pcdh2g5'	1.68776	2.4026
	'pcdh2g16'	1.68776	2.4026
	'pcdh2g10'	1.68776	2.4026
	'pcdh2g8'	1.68776	2.4026
	'pcdh2g9'	1.68776	2.4026
	'pcdh2g17'	1.68776	2.4026
	'pcdh2g28'	1.68776	2.4026
	'pcdh2g6'	1.68776	2.4026
	'pcdh2g12'	1.68776	2.4026
	'pcdh2g13'	1.68776	2.4026
	'pcdh2g7'	1.68776	2.4026
	'pdk2b'	0.771291	2.40195
	'ntn2'	0.396136	2.40098
	'ftr52p'	-0.408862	2.39957
	'mecp2'	-0.979967	2.39818
	'mecp2'	-0.979967	2.39818
	'plod3'	4.34938	2.39637
	'mindy3'	2.5459	2.39425
	'fez1'	-0.210241	2.3879
	'ckmt1'	2.79125	2.38298
	'tyro3'	1.77494	2.38082
	'birc2'	3.35818	2.37909
	'hsp70l'	3.06322	2.37663
	'serpinb1l1'	-0.23007	2.37396
	'nelfa'	-0.692945	2.36822
	'elavl3'	-1.39522	2.36435
	'stmn4l'	1.45045	2.36378
	'tmem263'	4.95457	2.36377
	'ripply3'	1.36101	2.36272
	'tcf7'	0.821633	2.362
	'rnf213b'	-0.450268	2.36028
	'qkia'	7.04027	2.35862
	'dnai2a'	-1.39878	2.35709
	'si:ch73-266f23.3'	1.24206	2.35594
	'nr6a1a'	5.66054	2.35584
	'kcnma1a'	2.05919	2.34815
	'LOC103909937'	1.64395	2.34798
	'marcksa'	6.59896	2.34407
	'gli2b'	2.4439	2.34352
	'tnn'	1.21031	2.3421
	'cyp2aa4'	4.59837	2.34053
	'znf1069'	1.27363	2.3387
	'zgc:136767'	-0.249256	2.33658
	'plag1'	1.50928	2.33465
	'mcm6l'	2.63334	2.32916
	'apoa4b.2'	3.97406	2.32878
	'glis2b'	-0.260976	2.32659
	'rpl21'	1.57567	2.32496
	'hoxb8a'	-0.687922	2.32475
	'glg1b'	1.50284	2.32395
	'rmdn3'	-1.03044	2.32048
	'zgc:194879'	2.56207	2.31818
	'sec14l1'	3.26411	2.3175
	'zgc:165423'	0.886686	2.31558
	'bag2'	-0.252492	2.31171
	'zgc:123078'	-1.43451	2.30912
	'ankef1a'	-1.05243	2.30436
	'LOC100148066'	-0.484246	2.30253
	'klf15'	-1.43814	2.29874
	'itga9'	-0.490321	2.29842
	'znf1160'	2.71343	2.29627
	'plekho1a'	-0.283887	2.29536
	'phospho2'	2.99888	2.29226
	'zbtb12.1'	1.96634	2.29097
	'cdc42l'	4.53336	2.28799
	'zgc:174696'	3.78826	2.28384
	'popdc2'	-1.44539	2.28189
	'popdc2'	-1.44539	2.28189
	'yap1'	2.20552	2.27974
	'ar'	0.643782	2.27746
	'ankle2'	2.86818	2.27713
	'igsf3'	-1.44901	2.27449
	'tspan4b'	0.332229	2.26587
	'fgf2'	0.427558	2.26089
	'tmx4'	0.65988	2.26006
	'junbb'	0.841526	2.25912
	'qki2'	1.6702	2.25677
	'vwa8'	-0.125818	2.25655
	'adrb2a'	-0.772226	2.25522
	'si:dkeyp-53d3.5'	2.98574	2.25185
	'dnajc11a'	1.24574	2.24908
	'exoc4'	3.20234	2.2487
	'glod5'	1.81101	2.24764
	'ssuh2.2'	0.042207	2.24557
	'si:ch211-114l13.7'	3.34672	2.24187
	'slc25a15b'	-0.784116	2.24159
	'krt1-c5'	-0.572611	2.2398
	'pisd'	-1.46348	2.23683
	'slc27a2a'	2.02303	2.23431
	'bmf1'	-0.783789	2.23217
	'mospd1'	-0.53504	2.23149
	'acap2'	0.518904	2.23129
	'ascl1b'	-0.282621	2.22833
	'acot18'	-0.294544	2.22705
	'pkmb'	-0.530223	2.22529
	'caspxa'	2.91677	2.22493
	'lamtor1'	2.95614	2.22294
	'ptch1'	-1.08778	2.22129
	'ptpn11a'	5.60605	2.22067
	'zap70'	-1.10019	2.21379
	'hspa13'	3.40154	2.21231
	'dhx38'	6.48811	2.21102
	'crp6'	-0.146674	2.20934
	'pdia4'	6.11392	2.2088
	'cox10'	1.18624	2.2076
	'si:ch211-125e6.8'	1.92418	2.19976
	'itgb1a'	3.89672	2.19785
	'arnt2'	3.05856	2.19597
	'sbno2a'	4.60948	2.19509
	'kctd9a'	0.684693	2.19435
	'myof'	5.56758	2.19379
	'tead1a'	5.71508	2.192
	'nkain4'	2.68842	2.18874
	'ccdc85ca'	0.136709	2.18707
	'gcdha'	-1.11323	2.18529
	'viml'	-1.11323	2.18529
	'glsa'	-0.350862	2.18504
	'ets1'	2.43503	2.18434
	'ago2'	4.07698	2.18297
	'l1camb'	-1.50493	2.17909
	'crabp2a'	-1.50493	2.17909
	'ext1b'	1.69976	2.17415
	'cftr'	-0.0361924	2.17157
	'hspa5'	7.9589	2.17136
	'dlx4b'	-1.50861	2.17113
	'msx2b'	-1.50861	2.17112
	'grinaa'	2.1358	2.17004
	'cdk6'	2.15345	2.16933
	'abcd3a'	-1.51229	2.16171
	'orc1'	1.90496	2.16163
	'zgc:172215'	0.570909	2.16043
	'zgc:112265'	1.82759	2.15771
	'LOC796180'	3.33334	2.15653
	'mto1'	3.05117	2.15545
	'zgc:194469'	3.0294	2.15177
	'ifit12'	-1.51596	2.15006
	'plekho1b'	3.66991	2.14747
	'si:ch211-158d24.4'	2.64351	2.14673
	'fbxo25'	1.01056	2.14447
	'ero1b'	4.02902	2.14291
	'mbd3b'	3.86263	2.14244
	'ptk7a'	4.6686	2.14074
	'si:ch211-135n15.2'	0.739425	2.1389
	'zgc:173486'	2.42555	2.13567
	'si:dkey-206d17.12'	1.61228	2.13537
	'ddx23'	3.66893	2.13494
	'ccdc80'	-0.394166	2.13235
	'gtf2f2b'	0.431644	2.12849
	'fut10'	2.37309	2.12807
	'nkx2.7'	-0.212072	2.12791
	'amt'	-0.612448	2.12299
	'mlec'	4.36242	2.12263
	'kirrel1a'	-0.0695926	2.1213
	'zgc:66313'	4.82625	2.12039
	'ms4a17a.3'	-1.5233	2.11823
	'shmt2'	3.43367	2.11803
	'hivep2a'	-0.22373	2.11455
	'jph3'	0.328293	2.11434
	'ppp1r14c'	2.36558	2.11433
	'gipc1'	3.37517	2.11364
	'vps16'	3.34046	2.1085
	'pank1a'	-0.616984	2.10835
	'ptrh1'	0.385458	2.10681
	'ankrd16'	1.17466	2.10533
	'dhrs13a.3'	3.65825	2.10469
	'pdss1'	3.03634	2.10105
	'cyp4f3'	-1.55194	2.10018
	'slc38a9'	3.21993	2.0958
	'si:ch211-248e11.2'	0.963692	2.09309
	'wdr48a'	-1.55568	2.09231
	'tmed10'	-1.55568	2.09231
	'tmed10'	-1.55568	2.0923
	'scn1ba'	-1.17132	2.08898
	'LOC558044'	8.13352	2.08791
	'mbnl2'	3.26684	2.08729
	'sema3aa'	-1.55942	2.08506
	'runx2b'	-1.55942	2.08506
	'cmtm4'	-1.55942	2.08506
	'zgc:101765'	-0.879711	2.08503
	'htr5aa'	-1.18657	2.08434
	'dbt'	2.89221	2.08387
	'tmem45b'	2.95074	2.08295
	'col1a2'	1.53292	2.08235
	'cd276'	2.77546	2.08126
	'lama5'	2.43129	2.07961
	'gfpt1'	6.1183	2.07956
	'znf1124'	1.92934	2.07909
	'tbcela'	0.681665	2.07903
	'mafa'	0.0580231	2.07813
	'LOC101883187'	-1.56316	2.0775
	'cd209'	-1.56316	2.0775
	'mbnl2'	3.27126	2.07428
	'crp7'	-1.19329	2.06757
	'si:dkeyp-85e10.2'	-0.888724	2.06637
	'stk25a'	2.91176	2.0662
	'si:ch211-191i18.4'	6.66684	2.06494
	'bco1'	2.30978	2.0592
	'mbnl2'	3.24494	2.05881
	'stc2a'	-0.0924902	2.05773
	'abhd13'	1.51515	2.05694
	'cd36'	2.37924	2.05689
	'mbnl2'	3.24325	2.05668
	'postnb'	3.70721	2.05663
	'abhd17c'	2.70868	2.05626
	'si:dkey-261j4.3'	3.75307	2.05617
	'lrrc8aa'	6.26947	2.05602
	'si:dkey-58f10.6'	1.3672	2.05401
	'si:dkey-58f10.6'	1.3672	2.05401
	'tmem184c'	-0.153908	2.05385
	'pard3ba'	5.00658	2.05335
	'postnb'	3.70452	2.05327
	'lin28a'	6.40294	2.05072
	'kpna3'	6.55195	2.04908
	'rnf40'	3.48567	2.04612
	'trim25'	0.681005	2.04524
	'trim35-34'	0.275553	2.04504
	'zgc:193801'	4.79023	2.04354
	'dnm1b'	-1.57437	2.04297
	'rif1'	4.50461	2.04254
	'add3a'	5.45493	2.04158
	'abcc2'	-0.450231	2.03752
	'smc3'	4.51013	2.03695
	'traf6'	1.88049	2.0347
	'wwtr1'	1.71377	2.03376
	'tcf15'	-0.931033	2.03113
	'tle3a'	3.85635	2.02385
	'tle3a'	3.85635	2.02385
	'socs5a'	3.40593	2.0206
	'zgc:173693'	5.66372	2.01529
	'acss1'	4.70668	2.01415
	'smg7'	5.81731	2.01013
	'zyx'	4.26831	2.00953
	'mib1'	6.34626	2.00882
	'usp2a'	1.60678	2.00507
	'cnot6l'	-0.0241469	2.00376
	'pank1b'	4.91827	2.00294
	'zgc:173729'	0.230332	2.00178
	'crtc1a'	-0.492128	1.9999
	'bach1b'	1.94445	1.9984
	'hspbp1'	6.04058	1.99719
	'socs5a'	3.41247	1.99631
	'cdo1'	0.556966	1.99541
	'si:ch211-120k19.1'	0.80981	1.99412
	'asic4b'	-0.959389	1.99191
	'p4ha1b'	0.135755	1.99128
	'unc93a'	-1.61248	1.99127
	'hoxc8a'	-1.61248	1.99127
	'kcnq2a'	-1.23989	1.99087
	'si:dkey-261j4.5'	4.98084	1.98749
	'tnfrsf1a'	-0.47658	1.98538
	'bco2l'	2.43551	1.98439
	'ugt2b1'	-1.61629	1.98377
	'hoxb7a'	-1.61629	1.98376
	'vav3b'	-1.61629	1.98376
	'fubp3'	5.82746	1.98335
	'acer3'	2.92549	1.98323
	'msx3'	3.29434	1.98271
	'mlxip'	4.13861	1.98237
	'hic2'	5.00758	1.98192
	'dync1i2a'	4.80312	1.98095
	'zgc:153702'	1.75082	1.97708
	'gpcpd1'	5.37749	1.97645
	'si:ch211-93g23.2'	-1.6201	1.97645
	'dpp3'	4.27232	1.97637
	'tapbp.1'	2.6172	1.97635
	'si:ch211-216l23.1'	0.45797	1.97487
	'supt7l'	2.77214	1.97221
	'tm9sf3'	0.61145	1.97133
	'igfbp1a'	0.532097	1.97039
	'htra1b'	0.625463	1.96864
	'gng12a'	3.59033	1.96805
	'si:ch211-137i24.10'	-1.6239	1.968
	'trpc1'	-1.6239	1.968
	'si:ch211-244b2.1'	4.24254	1.9651
	'slc35a2'	3.86575	1.96422
	'ppm1h'	1.62396	1.961
	'zgc:165508'	-0.515534	1.95431
	'zdhhc3b'	5.22875	1.95423
	'entpd3'	-0.5495	1.95398
	'slc1a4'	1.21708	1.95177
	'pkdcca'	-0.162985	1.95106
	'si:ch73-142c19.1'	0.201999	1.9503
	'vangl2'	6.21758	1.94941
	'zc3h18'	4.66694	1.94829
	'tamm41'	1.10793	1.94545
	'rhobtb2a'	1.09023	1.94241
	'zgc:153219'	0.479844	1.94197
	'epha4b'	-1.2732	1.94116
	'nme8'	-0.516378	1.93959
	'zgc:110372'	-0.18817	1.93731
	'abhd10a'	-0.971132	1.93583
	'pum2'	5.94031	1.93524
	'hsp90b1'	6.55907	1.93478
	'il15l'	0.667396	1.93364
	'il15l'	0.667396	1.93364
	'si:ch211-125e6.11'	-1.63529	1.92494
	'ilf3a'	3.58409	1.92433
	'bhlha15'	-0.19972	1.92409
	'morn3'	-1.66023	1.92273
	'syne3'	4.1785	1.92068
	'enpp6'	1.06506	1.91826
	'slc27a4'	1.99855	1.91759
	'xpa'	2.62476	1.91451
	'gig2p'	0.284719	1.91236
	'dtnbp1b'	0.495222	1.9064
	'mlf1'	3.14452	1.90522
	'mlf1'	3.14452	1.90522
	'grm2a'	0.928508	1.90403
	'pappaa'	-1.3134	1.90287
	'fn1a'	4.04832	1.90156
	'exoc8'	4.43647	1.9005
	'pcdh18a'	1.45425	1.89793
	'rab11fip4a'	3.63514	1.8961
	'itsn2a'	-1.29502	1.89583
	'cldnd1b'	4.92822	1.89386
	'ago3b'	2.07426	1.89296
	'si:ch73-173h19.3'	-1.668	1.89252
	'nudt4b'	4.15194	1.89101
	'si:ch211-107n13.1'	3.10971	1.89076
	'tmem64'	-0.0906219	1.89023
	'zgc:158766'	1.38354	1.8889
	'man2a1'	0.856382	1.88716
	'dcp1b'	3.06734	1.88645
	'decr2'	4.37766	1.8862
	'cyp2k16'	1.3902	1.88607
	'si:ch73-59f11.3'	-0.0867985	1.88383
	'cutc'	1.66205	1.88315
	'sfrp1a'	6.07878	1.88309
	'aifm2'	3.73703	1.88177
	'trpc2b'	0.877801	1.88105
	'ambra1a'	2.53812	1.87854
	'gsk3b'	4.80739	1.87684
	'ca2'	1.42688	1.8752
	'tlr2'	-1.67575	1.87433
	'wisp1a'	-1.67575	1.87433
	'palm3'	1.84615	1.87376
	'cyp2aa2'	3.78192	1.87215
	'rab3da'	3.60193	1.87138
	'zgc:194887'	-0.393431	1.87011
	'igfbp5b'	-1.30538	1.86953
	'cd164'	4.44416	1.86943
	'eif2ak2'	0.367473	1.86718
	'ugt2b3'	-1.67963	1.8671
	'cldn15lb'	-1.67963	1.8671
	'zgc:136333'	-1.67963	1.8671
	'zgc:153293'	3.2721	1.86298
	'il34'	-1.02446	1.86159
	'zgc:172182'	-1.02863	1.85938
	'vegfaa'	-1.6835	1.85934
	'eif2s1b'	5.44079	1.85922
	'aacs'	3.37261	1.85699
	'ubald2'	3.01396	1.85304
	'stat1a'	2.20675	1.85109
	'socs2'	-1.02663	1.85077
	'irx5b'	-1.32747	1.85057
	'adgrl4'	-0.786887	1.85054
	'il15'	-1.68736	1.84938
	'LOC100332446'	-1.68736	1.84938
	'spartb'	-1.68736	1.84937
	'spi1b'	-1.68736	1.84935
	'golga2'	4.0528	1.84811
	'vsig8b'	0.909505	1.84741
	'nprl2'	1.69243	1.84497
	'pcdh19'	2.78027	1.84424
	'accs'	4.39703	1.84423
	'ncstn'	3.83955	1.84384
	'dnmt3aa'	2.96793	1.84285
	'trpm6'	1.64763	1.84243
	'zdhhc17'	3.32403	1.84142
	'rtn4rl2b'	0.0134232	1.84077
	'usp49'	2.79452	1.83863
	'oxsr1a'	4.02056	1.83794
	'slit2'	-0.26487	1.83587
	'LOC571123'	1.32875	1.8335
	'unk'	1.12852	1.82971
	'si:ch211-153b23.4'	0.658602	1.82947
	'grk3'	3.9249	1.82926
	'znf831'	-0.27038	1.82639
	'hnf4b'	4.20841	1.82569
	'prtga'	-0.633573	1.82557
	'agtpbp1'	2.41555	1.82431
	'enkur'	2.1567	1.82371
	'trioa'	4.45043	1.81968
	'igsf8'	2.72845	1.81762
	'15-Sep'	3.86058	1.81688
	'vezf1b'	3.36749	1.81401
	'ptbp1b'	-0.824081	1.8108
	'pipox'	-1.34504	1.81034
	'zgc:174863'	-1.34504	1.81034
	'si:dkey-19a16.2'	2.70627	1.81007
	'tuba7l'	-0.430359	1.80902
	'twsg1b'	4.85912	1.80872
	'efnb3b'	0.861043	1.80826
	'naif1'	0.861043	1.80826
	'dolk'	-0.268644	1.80605
	'nkd3'	-0.814561	1.80507
	'akt1'	-0.296978	1.80487
	'cldnh'	0.934822	1.80477
	'si:rp71-84d19.3'	1.45393	1.80354
	'fgfr1b'	5.63879	1.80268
	'LOC567622'	0.976796	1.80224
	'sdc2'	4.05901	1.80195
	'b3gnt2b'	7.50988	1.80119
	'pax7b'	0.498426	1.80104
	'ttl'	1.68496	1.8006
	'elob'	4.17769	1.80052
	'il12rb2'	0.206641	1.79916
	'hax1'	5.40239	1.79881
	'epha4a'	3.55431	1.7986
	'rnf114'	2.51849	1.79777
	'zgc:162184'	-0.833937	1.79573
	'zgc:77375'	1.61039	1.79515
	'igf2r'	5.23833	1.79434
	'pip5k1aa'	7.48525	1.79376
	'si:ch211-220f12.1'	-1.72621	1.79336
	'tbc1d23'	2.20192	1.79267
	'onecutl'	1.299	1.79113
	'creb3l3a'	-1.36726	1.79014
	'zgc:63569'	5.57761	1.79004
	'zgc:113278'	2.93449	1.78989
	'zgc:174650'	3.38489	1.78912
	'ankrd22'	1.85433	1.78856
	'slc47a2.2'	1.79111	1.78771
	'plod1a'	3.34951	1.78719
	'rab10'	6.70835	1.78678
	'clp1'	2.65137	1.78369
	'dlgap3'	-0.627548	1.78341
	'eva1a'	-0.647481	1.78326
	'adora1b'	1.9301	1.78229
	'slco1c1'	2.46679	1.77937
	'gfra1a'	-0.455164	1.77895
	'tfeb'	2.85132	1.7778
	'tmed3'	-0.646558	1.77734
	'gja8b'	-1.73016	1.77682
	'apoob'	1.90924	1.77661
	'fam172a'	3.26883	1.77527
	'gc2'	-0.637638	1.77481
	'dera'	3.10937	1.77351
	'si:ch73-127m5.2'	4.65736	1.77249
	'zgc:171422'	3.89851	1.77124
	'pdcb'	0.367969	1.77044
	'zgc:91860'	-0.470522	1.77036
	'htr1b'	1.18014	1.76795
	'gpatch2'	4.87895	1.76563
	'tmem243a'	-1.73411	1.76452
	'foxg1b'	-1.73411	1.76452
	'cacnb4a'	-1.73411	1.76451
	'gsto1'	-0.848767	1.76433
	'appl2'	1.18837	1.76395
	'pnp5b'	0.187729	1.76218
	'ttll11'	-1.37906	1.76007
	'lxn'	0.697853	1.75953
	'fam166b'	1.23929	1.75943
	'zeb2b'	2.58472	1.75864
	'snx33'	3.56493	1.75818
	'tm9sf2'	-1.73805	1.75537
	'six5'	3.92902	1.75442
	'wu:fa56d06'	-1.38263	1.75091
	'slc25a48'	-0.0592906	1.75063
	'rnf44'	3.94541	1.74902
	'ascl1a'	-1.742	1.74807
	'si:ch211-238e22.2'	-1.742	1.74807
	'il1rapl1a'	-1.742	1.74807
	'fnbp1a'	-1.742	1.74807
	'fgf10b'	-1.742	1.74807
	'cdk9'	2.41987	1.7479
	'hnrnpc'	0.455348	1.74745
	'fam199x'	3.9931	1.7467
	'zgc:193593'	-0.831196	1.74468
	'scamp5a'	4.30039	1.74452
	'zgc:77838'	3.08994	1.74312
	'th'	-1.74594	1.74084
	'fstl4'	-1.74594	1.74083
	'pcsk1'	-1.74594	1.74083
	'slc9a3.2'	-1.74594	1.74083
	'atp1a3a'	-1.74594	1.74082
	'isl1'	-1.38513	1.73877
	'kat7a'	-1.38513	1.73877
	'arhgap11a'	6.03623	1.73861
	'st8sia4'	0.16683	1.73772
	'si:dkey-286j15.1'	4.18635	1.73758
	'mob2a'	4.26268	1.7375
	'stk38a'	6.0237	1.73635
	'znf804a'	-1.38977	1.73536
	'acss2'	2.79704	1.7346
	'foxo1b'	-1.74988	1.73179
	'si:ch211-286f9.2'	-1.74988	1.73176
	'saxo2'	-1.74988	1.73175
	'extl3'	3.41122	1.72941
	'slc20a2'	1.63128	1.72822
	'lipt2'	0.678376	1.72782
	'rag1'	-1.39333	1.72777
	'abi1a'	3.76281	1.72683
	'kdm7aa'	3.46245	1.72648
	'alg8'	2.34198	1.72634
	'shdb'	-0.875893	1.72583
	'snapc4'	1.3866	1.72147
	'slit1a'	1.30977	1.72033
	'cyp2aa12'	1.78066	1.71949
	'ak1'	0.265692	1.71943
	'spi1b'	-1.75381	1.719
	'tac4'	-1.75381	1.719
	'spi1b'	-1.75381	1.719
	'sema6e'	0.595507	1.71886
	'dcun1d2a'	0.248857	1.71822
	'syt4'	-1.0956	1.7175
	'ankrd39'	-0.873963	1.71745
	'slc1a3b'	-1.41808	1.71726
	'zc3h13'	3.40859	1.71674
	'si:ch211-130m23.2'	3.64562	1.71672
	'ved'	6.69715	1.71634
	'kcng4a'	0.355078	1.71603
	'trim35-28'	4.35866	1.7159
	'slc3a2a'	2.81464	1.71501
	'arhgef11'	4.88087	1.71403
	'smpd1'	3.61916	1.7137
	'fosl2'	0.671007	1.71333
	'smad6b'	1.81854	1.71291
	'dse'	0.935258	1.71141
	'wdfy1'	3.4496	1.70999
	'slc25a1b'	5.93822	1.70873
	'zgc:194948'	-0.09583	1.70847
	'csk'	2.51137	1.70764
	'atp1a3b'	-0.348814	1.7066
	'LOC101884305'	2.3774	1.70652
	'cdk15'	-1.11365	1.7056
	'gna12a'	0.98754	1.70519
	'rapsn'	-1.3994	1.70461
	'si:ch211-217k17.10'	0.148919	1.70203
	'rprmb'	-1.42172	1.7009
	'slc14a2'	3.07146	1.70079
	'syt5a'	-1.75774	1.70078
	'tmem51a'	-0.888623	1.70078
	'zgc:65894'	-0.663373	1.69926
	'xylt1'	3.45652	1.69864
	'kbtbd4'	1.18121	1.69832
	'med24'	6.64651	1.69799
	'pcdh20'	-0.50154	1.69752
	'serpina10a'	2.4952	1.69627
	'mhc1zca'	-0.363667	1.69413
	'akap12b'	10.2693	1.69408
	'appb'	0.0307292	1.6928
	'hspa4a'	7.91613	1.69208
	'sept4a'	1.02746	1.69131
	'btbd7'	2.69889	1.69096
	'pacs2'	0.898354	1.68919
	'sgk2a'	-0.216217	1.6885
	'prcc'	4.60931	1.68591
	'neurl1b'	2.57432	1.68575
	'si:dkey-48g21.7'	3.91108	1.68562
	'vdra'	0.0191919	1.68483
	'ehd3'	2.65236	1.68374
	'arhgef3l'	-0.0931903	1.6817
	'akap12b'	10.2559	1.68169
	'slc26a1'	6.00943	1.67875
	'serpinh1a'	4.55356	1.67848
	'fzd3a'	3.78782	1.67807
	'hpcal4'	-1.13766	1.67625
	'scfd2'	-0.533011	1.67606
	'ric8b'	1.36955	1.67571
	'crb1'	-1.79141	1.67384
	'plbd1'	4.06544	1.6736
	'nova1'	3.7437	1.67339
	'tpra1'	2.70802	1.67314
	'zgc:92481'	3.77309	1.67261
	'tfr1a'	0.783136	1.67049
	'smarcad1b'	3.96229	1.66963
	'bmpr1aa'	2.83818	1.669
	'serpina1l'	0.634771	1.66852
	'mier2'	-0.228536	1.66724
	'pip5k1bb'	1.36766	1.66702
	'jak1'	-0.922071	1.66658
	'kdm5ba'	2.25853	1.664
	'ctnnd2b'	4.07657	1.66378
	'racgap1'	7.36581	1.66333
	'si:dkey-20i10.7'	2.04054	1.66295
	'bnip3la'	2.31321	1.66171
	'rxrba'	6.94352	1.66162
	'si:ch211-227e10.6'	-0.915908	1.65971
	'gna13b'	5.55965	1.65957
	'prkacaa'	3.65674	1.65614
	'fam13b'	4.36952	1.65167
	'lig1'	3.45779	1.65011
	'prkra'	3.55062	1.64984
	'si:dkey-174m14.3'	-0.719542	1.64905
	'bnip2'	4.70014	1.6489
	'mnd1'	5.94622	1.64751
	'aanat2'	0.107282	1.64593
	'fam219aa'	1.2031	1.64585
	'acyp1'	0.938733	1.64528
	'abhd10a'	-0.246919	1.64237
	'grm8a'	0.88485	1.64209
	'rpz4'	2.40619	1.63926
	'tnfrsfa'	1.33373	1.63911
	'acad8'	1.34139	1.63862
	'dcaf11'	1.68904	1.63794
	'stat5b'	4.40755	1.63685
	'zgc:194678'	-1.79946	1.63637
	'gapdhs'	2.27749	1.63569
	'smco4'	3.69168	1.63504
	'anxa1a'	9.24163	1.63448
	'grsf1'	6.55235	1.63347
	'mybpha'	-1.16287	1.63213
	'mybpha'	-1.16287	1.63213
	'pcdh15a'	-1.1736	1.63173
	'si:ch211-235o23.1'	2.11497	1.63032
	'abl2'	3.53517	1.62919
	'wbp1lb'	1.22141	1.62854
	'gpat2'	4.22629	1.6278
	'med13a'	3.36791	1.62777
	'zgc:100951'	5.33035	1.62756
	'nrg2b'	-1.17256	1.62697
	'tmem199'	3.64358	1.6262
	'ppm1aa'	4.78834	1.62595
	'ergic1'	6.50783	1.62581
	'carm1'	7.1197	1.62577
	'rom1b'	-1.80348	1.62539
	'zgc:112962'	3.07224	1.62368
	'chp1'	4.32514	1.62343
	'slc1a5'	5.21561	1.62063
	'zgc:100846'	1.13069	1.6192
	'si:ch211-92l17.1'	3.41319	1.61858
	'fgd4a'	2.62512	1.61844
	'crygm4'	-1.8075	1.61749
	'cerkl'	-1.8075	1.61749
	'zgc:154125'	-1.8075	1.61748
	'prph2b'	-1.8075	1.61748
	'fstl5'	-1.8075	1.61748
	'hnf4a'	-1.8075	1.61748
	'ablim1a'	-1.8075	1.61748
	'zgc:172053'	0.0952929	1.61529
	'znf609a'	3.79359	1.61507
	'rspry1'	4.4356	1.61457
	'psmd2'	4.82579	1.61402
	'ranbp10'	-0.57016	1.61308
	'5-Mar'	2.04973	1.61162
	'tpm2'	3.53242	1.61138
	'arhgef7a'	3.8454	1.6112
	'enosf1'	2.41693	1.61113
	'LOC100330864'	9.25747	1.61091
	'LOC100330864'	9.25747	1.61091
	'upp1'	-1.81151	1.61074
	'cldn15b'	-1.81151	1.61074
	'cyp2u1'	-1.81151	1.61074
	'trim2a'	0.175951	1.61064
	'musk'	-0.130831	1.60987
	'dclk2a'	0.423016	1.60667
	'dclk2a'	0.423016	1.60666
	'vclb'	2.4921	1.60637
	'tnpo2'	9.131	1.60487
	'tp53inp1'	3.04832	1.60345
	'ptprna'	-1.81552	1.60275
	'rps27a'	-1.81552	1.60275
	'pacsin1a'	-0.964821	1.60014
	'si:dkey-177p2.6'	3.58848	1.59964
	'sppl3'	4.86394	1.59908
	'ints7'	4.57688	1.59811
	'ctss2.1'	9.0308	1.59734
	'ft1'	0.917772	1.59578
	'tmem68'	1.58246	1.59569
	'prdx6'	3.45251	1.59551
	'zgc:91909'	3.75767	1.59468
	'hnrnpd'	2.84436	1.59397
	'zgc:162608'	1.19347	1.59195
	'smad9'	2.83238	1.59122
	'dand5'	-1.45691	1.59063
	'fbxo28'	6.14048	1.59037
	'tpbgb'	2.21912	1.58884
	'sdc4'	7.08928	1.58782
	'shda'	2.03841	1.58748
	'znf45l'	4.18157	1.5871
	'tdrd9'	5.6473	1.58601
	'pgm2'	-1.18937	1.58482
	'zgc:86709'	-0.55889	1.58423
	'dclk2a'	0.483382	1.58376
	'si:dkey-97m3.1'	2.24814	1.58376
	'dclk2a'	0.483382	1.58376
	'elk4'	1.70626	1.58234
	'mettl7a'	-1.19376	1.58199
	'clint1a'	6.16867	1.58083
	'col4a5'	3.21186	1.5802
	'pip5k1ab'	5.00704	1.58017
	'lypd6'	0.333704	1.57995
	'arhgap17b'	1.99332	1.57974
	'lhx5'	3.99643	1.57729
	'prlra'	-0.970088	1.57621
	'itsn1'	3.55399	1.57487
	'kat2b'	1.77214	1.57416
	'si:ch211-281g13.5'	0.511512	1.57222
	'trps1'	0.989311	1.57068
	'glmp'	2.98853	1.56941
	'mfap2'	1.54805	1.56876
	'myb'	-0.176037	1.56843
	'myb'	-0.176037	1.56843
	'lmo7b'	0.403984	1.56836
	'dhx32a'	5.04988	1.5682
	'neu1'	2.80929	1.56764
	'hyal1'	1.33238	1.56737
	'myo3a'	0.554015	1.56713
	'ankib1a'	2.9989	1.56711
	'fzd5'	1.69044	1.56626
	'ctdsplb'	4.20944	1.56599
	'lims1'	6.06218	1.56542
	'stat6'	1.51914	1.56532
	'cdc42bpb'	5.20049	1.56502
	'mri1'	3.52223	1.56496
	'zgc:112994'	9.15656	1.56383
	'tfec'	3.63934	1.56364
	'si:dkey-58f6.2'	-1.48829	1.56176
	'grip1'	0.327411	1.5611
	'pi4kaa'	3.41316	1.55951
	'dvl2'	5.75563	1.55854
	'slc17a8'	-1.4872	1.55765
	'zgc:194281'	-0.776458	1.55763
	'bmpr2b'	-0.180917	1.55688
	'b3galt6'	1.61594	1.55678
	'jund'	0.239486	1.55664
	'derl3'	1.06869	1.55485
	'znf710a'	2.29951	1.55353
	'wasla'	-1.49198	1.55339
	'capza1b'	-1.49198	1.55338
	'si:dkeyp-73d8.6'	-1.49198	1.55338
	'raver1'	3.55975	1.55266
	'ext1a'	4.64435	1.55136
	'si:ch211-222k6.1'	1.23074	1.55053
	'spdl1'	5.21822	1.55035
	'lonp2'	3.45284	1.55009
	'afp4'	8.57076	1.54967
	'fam160a2'	2.3885	1.54913
	'cltca'	2.07672	1.54871
	'pnpla3'	-0.615387	1.54737
	'rab6bb'	0.760821	1.54577
	'tp73'	-1.49567	1.5457
	'gpc4'	6.20303	1.54481
	'exoc6b'	-0.0705721	1.54402
	'pcbp3'	0.613281	1.54361
	'zgc:165409'	3.24617	1.54323
	'btg1'	5.67979	1.54198
	'ppp3cb'	-0.0815793	1.54029
	'bcl9l'	1.42874	1.53869
	'sult1st7'	-1.49935	1.53785
	'tfap2c'	7.54745	1.53748
	'ncapg2'	3.65584	1.53703
	'pum1'	7.95515	1.53471
	'tshz3b'	0.899166	1.53413
	'si:ch73-81k8.2'	0.61324	1.53361
	'si:ch73-81k8.2'	0.61324	1.53361
	'fam120b'	2.07809	1.53176
	'slain2'	3.45502	1.53166
	'nkd2a'	-1.22676	1.53121
	'nfybb'	3.55357	1.53046
	'il20ra'	0.97502	1.53041
	'cry5'	5.15515	1.52945
	'lats1'	1.95271	1.52941
	'ttyh3b'	1.15668	1.52828
	'ern1'	2.02926	1.5278
	'ppp1r15b'	-1.22571	1.52726
	'camk2d2'	-1.22571	1.52726
	'rnf217'	0.810957	1.5271
	'si:dkey-222b8.1'	0.210444	1.5271
	'mettl2a'	3.96348	1.52682
	'mtfr1'	3.56163	1.52535
	'zgc:114181'	2.75853	1.52488
	'pigl'	0.379603	1.52466
	'zgc:158263'	0.592415	1.52331
	'ahsa1b'	7.93511	1.52214
	'ndufaf7'	3.52471	1.52071
	'cdc14ab'	4.09365	1.51907
	'snrpd2'	-1.50672	1.51798
	'zgc:101040'	-1.86416	1.51771
	'ms4a17a.16'	-1.86416	1.5177
	'ipo11'	2.64125	1.51438
	'b2ml'	4.11938	1.51309
	'cacybp'	6.41592	1.51287
	'dnmt3bb.2'	8.2928	1.51243
	'cep68'	0.512942	1.51178
	'serpinh1b'	9.37589	1.5116
	'tbccd1'	3.30148	1.51003
	'pde7a'	4.54318	1.51
	'sfxn3'	-0.816372	1.50987
	'cd151l'	4.82319	1.50861
	'nfe2'	-1.23699	1.50838
	'bsk146'	-0.807892	1.50818
	'deaf1'	3.49576	1.50761
	'nphs2'	-0.216687	1.50743
	'serpinh1b'	9.37816	1.50697
	'clocka'	1.00522	1.50666
	'ldah'	-0.473982	1.50617
	'csf1b'	0.0970841	1.50547
	'mhc2dbb'	0.775005	1.50509
	'opn6a'	1.27466	1.50507
	'tmem132e'	4.72778	1.50404
	'cdk5'	4.22655	1.50264
	'selenop'	4.3815	1.50216
	'hspa12a'	3.33409	1.50193
	'tram2'	4.88942	1.5016
	'eef1db'	4.95043	1.50126
	'zgc:153916'	-1.2404	1.5012
	'plekha8'	4.66318	1.50072
	'csf3b'	-1.50931	1.49805
	'entpd1'	7.68263	1.498
	'zgc:66475'	5.12281	1.49706
	'foxa'	2.03093	1.49665
	'puraa'	-1.23936	1.49655
	'klf12b'	-1.23936	1.49654
	'cdh10a'	-1.86826	1.49648
	'ncam2'	-1.86826	1.49647
	'zgc:113340'	2.78861	1.4953
	'shhb'	1.80897	1.49517
	'jupa'	4.44229	1.4946
	'zgc:112962'	2.97696	1.49459
	'napaa'	2.30923	1.49457
	'eef1db'	4.95218	1.49447
	'mpi'	1.01303	1.49332
	'twist2'	2.52277	1.49327
	'homer2'	4.52011	1.49306
	'arl6ip6'	0.990162	1.49295
	'mboat7'	2.79786	1.49204
	'hint3'	3.05911	1.49161
	'notch1b'	0.0935202	1.49155
	'cbln1'	-1.0045	1.49125
	'zgc:113295'	4.25991	1.49061
	'fam168b'	2.81658	1.49025
	'glra1'	1.61021	1.48893
	'si:dkey-205h13.1'	-0.628108	1.48869
	'si:dkey-205h13.1'	-0.628108	1.48868
	'dgat2'	0.690568	1.4884
	'pard3ab'	5.06561	1.48812
	'lin28b'	0.197035	1.48674
	'dram2b'	2.91552	1.48564
	'mylk2'	2.16713	1.48528
	'fgf12b'	2.08758	1.4851
	'ugt5a2'	-1.24722	1.48472
	'ece2b'	1.69213	1.48461
	'mhc1uba'	1.83912	1.48401
	'cxxc1a'	5.40226	1.48396
	'tm4sf5'	-1.87236	1.48216
	'emx3'	-1.87236	1.48214
	'vsnl1b'	-1.87236	1.48214
	'elovl5'	2.27093	1.48143
	'mynn'	5.90339	1.48127
	'sp8a'	-1.53391	1.4812
	'meis1b'	2.69858	1.48085
	'nitr9'	-1.01747	1.47997
	'dhx33'	0.262722	1.47937
	'slc9a8'	2.75256	1.47696
	'zgc:165656'	-0.655042	1.47625
	'cdh7a'	-0.0193713	1.47481
	'pick1'	2.69329	1.47473
	'si:ch211-222k6.3'	-1.25062	1.47464
	'mul1b'	2.38512	1.47428
	'kcnk5b'	3.35437	1.47398
	'atf7ip'	8.30284	1.47343
	'fam69b'	-1.87645	1.47304
	'p4ha1a'	-1.87645	1.47303
	'cox7a1'	-1.87645	1.47303
	'zgc:198241'	-1.87645	1.47303
	'tcp11l1'	4.24172	1.47265
	'mmp30'	7.22995	1.47193
	'fryl'	4.07459	1.47138
	'tmem189'	3.44299	1.47091
	'chrna5'	1.6614	1.47087
	'guca1a'	2.68739	1.47047
	'zgc:158494'	3.46641	1.4704
	'itchb'	3.69456	1.46842
	'galn'	-0.00915519	1.46839
	'nt5c2b'	6.24674	1.46809
	'lrrc14b'	-1.88054	1.46658
	'sema6a'	-1.88054	1.46658
	'ptn'	-1.88054	1.46658
	'npb'	-1.88054	1.46658
	'lama1'	8.32452	1.46447
	'rad23ab'	2.9501	1.46435
	'zcchc7'	2.95927	1.4631
	'zgc:103678'	0.321811	1.46286
	'zfand2a'	4.62893	1.46274
	'tuba1b'	2.61323	1.46221
	'otud7b'	3.40744	1.46187
	'dnajb11'	6.03607	1.46051
	'slc6a19a.1'	-1.88463	1.45992
	'or127-1'	-1.88463	1.45992
	'camk2n1a'	-1.88463	1.45992
	'pcolceb'	-1.88463	1.45992
	'si:ch211-220d9.3'	-1.88463	1.45991
	'ssuh2.3'	-1.88463	1.45991
	'zgc:165507'	-1.88463	1.4599
	'si:ch211-216l23.2'	5.02211	1.45779
	'si:dkey-1b17.2'	0.869518	1.45728
	'15-Sep'	6.65726	1.45708
	'zgc:113135'	2.95148	1.45697
	'zgc:171509'	-0.23906	1.45659
	'pnp4a'	6.89551	1.45633
	'klf4'	0.909519	1.45473
	'chaf1a'	4.9698	1.45454
	'agxt2'	0.990135	1.45391
	'disp1'	3.65398	1.45387
	'tmem106bb'	1.06234	1.45313
	'foxo1a'	-0.83915	1.45293
	'prps1a'	6.62543	1.4526
	'trip12'	1.06387	1.45251
	'nr4a2b'	-1.54627	1.45225
	'stx5a'	1.44971	1.45224
	'cab39'	5.9067	1.45183
	'nars2'	1.40237	1.45181
	'hbp1'	-0.252946	1.45045
	'ugt5a4'	0.890231	1.45017
	'zfp36l1b'	4.99807	1.45007
	'dkk1a'	-1.88871	1.44998
	'cadm3'	-1.88871	1.44997
	'lyrm1'	2.2207	1.44931
	'znf618'	4.8927	1.44928
	'nat8l'	0.967004	1.44911
	'si:ch211-93n23.7'	-1.54517	1.44855
	'pet117'	-1.54517	1.44854
	'si:ch211-93n23.7'	-1.54517	1.44854
	'dock1'	5.90202	1.44688
	'nkd2b'	-1.27479	1.44605
	'id4'	2.64017	1.44576
	'abcg2c'	3.49785	1.44566
	'skilb'	5.16568	1.44515
	'mogat2'	-1.55002	1.44446
	'sec23b'	6.44633	1.44368
	'zgc:153759'	1.03744	1.44279
	'colgalt2'	0.0575633	1.44265
	'si:dkey-111e8.4'	-1.27374	1.4422
	'satb2'	-0.68209	1.44159
	'zgc:171489'	-0.548773	1.44087
	'fam160b1'	3.92319	1.4394
	'crb3a'	-0.37674	1.43877
	'lrp2a'	0.746812	1.43811
	'nptx2b'	-0.538421	1.43802
	'pard6b'	0.787332	1.4378
	'spryd7a'	4.40685	1.43727
	'lcat'	2.89141	1.43689
	'rab22a'	-0.858116	1.43581
	'tmem168a'	3.88811	1.43551
	'tatdn3'	1.05748	1.43533
	'ufl1'	4.01833	1.43509
	'srpk1a'	5.64289	1.43465
	'cntn4'	-1.89279	1.4338
	'ago1'	1.57504	1.43354
	'gnmt'	3.7915	1.43344
	'zgc:85843'	5.97268	1.43334
	'bambia'	7.02148	1.43125
	'hdac8'	4.95125	1.42904
	'esrrgb'	-1.55752	1.42851
	'bend5'	2.28211	1.42841
	'fbln1'	0.373393	1.42787
	'st6galnac4'	-0.532637	1.42787
	'st14b'	2.18248	1.42768
	'prepl'	-0.85198	1.42664
	'lrp3'	1.05059	1.42654
	'lmtk2'	6.35462	1.42532
	'si:dkeyp-72h1.1'	-1.55642	1.42435
	'mbpb'	4.87102	1.42355
	'inhbb'	0.307431	1.42333
	'LOC562542'	0.0427033	1.42171
	'LOC562542'	0.0427033	1.42171
	'LOC562542'	0.0427033	1.42171
	'limk1a'	-0.539287	1.42168
	'top2b'	8.01782	1.42038
	'zgc:153759'	0.919804	1.41628
	'prmt2'	2.75234	1.41626
	'si:dkey-85k7.7'	7.97708	1.41586
	'skor1a'	-0.548747	1.4141
	'tmtopsb'	1.481	1.41293
	'si:ch211-244a23.1'	-1.05862	1.40991
	'si:ch211-244a23.1'	-1.05862	1.4099
	'zgc:172051'	2.08294	1.40979
	'pdgfra'	0.450193	1.40866
	'pycr3'	3.95171	1.40816
	'uprt'	-0.713542	1.40791
	'dlat'	5.0432	1.40729
	'ugt5a3'	-1.2921	1.40702
	'frem2b'	-0.278248	1.40583
	'tfe3a'	0.124543	1.40547
	'ankrd12'	3.03031	1.40531
	'fermt2'	2.95956	1.40496
	'zgc:113223'	-1.565	1.40483
	'si:rp71-1p14.7'	-1.565	1.40482
	'uba2'	4.72036	1.40477
	'fbn2b'	4.13945	1.4044
	'ranbp9'	6.26171	1.40407
	'zbtb43'	0.710756	1.40402
	'cerk'	0.453746	1.40394
	'ugt1b7'	4.29815	1.4034
	'trim35-1'	-0.292914	1.4033
	'llgl1'	4.10192	1.40221
	'map2k7'	2.56092	1.40118
	'mical3b'	0.360955	1.40068
	'mical3b'	0.360955	1.40068
	'pbx4'	7.42565	1.39909
	'trmt2b'	2.93809	1.39797
	'klf1'	-0.88573	1.39726
	'morc3b'	2.62106	1.39679
	'zgc:194839'	5.85636	1.39627
	'tram1'	6.35288	1.3949
	'poln'	0.0320169	1.39456
	'hsdl1'	2.0112	1.39391
	'grb2b'	6.30831	1.3937
	'cldn5b'	1.03365	1.39363
	'pcyox1'	2.65952	1.39362
	'si:dkey-206d17.5'	1.63078	1.39267
	'clcn2b'	2.23237	1.39265
	'nadsyn1'	-0.0701563	1.39162
	'clstn1'	5.97349	1.39162
	'ugt5c3'	0.0280385	1.39153
	'camkk1a'	0.302402	1.39148
	'zfpm1'	0.691977	1.3895
	'praf2'	5.58752	1.3893
	'zgc:173816'	4.70211	1.38876
	'cenpq'	2.92949	1.3869
	'sumf2'	3.33344	1.38288
	'dennd6aa'	2.12369	1.38254
	'prkca'	-0.562179	1.38228
	'fam167ab'	1.71422	1.38224
	'tbxa2r'	-1.56765	1.38
	'cnstb'	3.42121	1.37842
	'fosl1a'	-0.0915456	1.37766
	'znf236'	1.62892	1.37759
	'scrib'	7.19895	1.37545
	'zgc:174288'	4.87143	1.37528
	'suz12b'	2.98415	1.37494
	'btbd6b'	-0.568459	1.37492
	'met'	-0.322718	1.37417
	'vps72'	4.42136	1.37339
	'poc1bl'	3.84383	1.37331
	'gnl1'	1.90477	1.37297
	'rbm24a'	1.01282	1.37199
	'mthfd1l'	2.62985	1.37181
	'zgc:77041'	-1.10928	1.37147
	'plppr3a'	1.15596	1.3714
	'si:dkey-33c12.4'	-1.31642	1.37098
	'tmem186'	-0.563233	1.37087
	'spcs2'	5.75591	1.36965
	'ube3b'	5.07447	1.36956
	'ldhbb'	-0.416924	1.36879
	'armc1'	4.54244	1.36864
	'gnb4b'	5.81697	1.36856
	'ensab'	0.0884319	1.36849
	'zgc:113057'	0.0884319	1.36849
	'gatd1'	3.3942	1.36819
	'paqr3a'	1.41267	1.36744
	'lrp6'	4.16565	1.36526
	'zgc:194659'	2.21789	1.36502
	'vps11'	3.11776	1.36431
	'csad'	4.74009	1.3642
	'nedd4a'	-0.736161	1.36413
	'ralbp1'	3.44601	1.36375
	'letm1'	2.57644	1.36372
	'mon1a'	-0.313288	1.3619
	'trim62'	0.00561547	1.36045
	'fbxl15'	-0.733533	1.36041
	'cpeb3'	-0.909025	1.36038
	'st8sia2'	-0.447261	1.36029
	'tomm70a'	2.10246	1.3598
	'igf2bp2b'	0.268847	1.35934
	'ugt1b6p'	3.20674	1.35926
	'fastkd1'	3.34214	1.35814
	'ccbl2'	4.5456	1.35801
	'tmem248'	1.96484	1.35733
	'znf609b'	6.3825	1.35688
	'pkd2'	3.03142	1.35615
	'sh3bgrl2'	-0.116788	1.35581
	'rhbdd1'	3.17414	1.35557
	'yipf2'	2.96511	1.35549
	'foxa1'	-1.08315	1.35478
	'zgc:171927'	-1.59912	1.35405
	'acvr2aa'	4.79506	1.35253
	'zgc:110286'	-1.32346	1.35222
	'si:dkey-7n6.2'	-1.07793	1.3519
	'zgc:55582'	2.41709	1.35121
	'sacm1lb'	4.28458	1.35094
	'sacm1lb'	4.28458	1.35094
	'capn5a'	3.67763	1.34987
	'zgc:136908'	-1.598	1.34979
	'zgc:113305'	0.851596	1.34941
	'rundc3b'	2.36088	1.3483
	'ddit3'	2.33816	1.3477
	'ptar1'	1.33409	1.3476
	'cope'	6.10457	1.34472
	'musk'	0.10641	1.34467
	'rabggta'	6.68496	1.34419
	'zgc:194906'	-1.94089	1.3439
	'rd3'	-1.94089	1.34389
	'diras1a'	-1.94089	1.34388
	'camk1gb'	-1.94089	1.34387
	'tkfc'	3.93257	1.34306
	'tbc1d15'	3.52674	1.34247
	'lrrc57'	4.51827	1.34247
	'csnk1g1'	2.08532	1.34151
	'grk5'	2.49759	1.3414
	'fgfr1a'	5.15397	1.34137
	'fgfr1a'	5.15397	1.34137
	'zgc:174193'	-1.33156	1.3407
	'slc25a47b'	-1.33156	1.3407
	'lima1a'	6.59526	1.33962
	'large1'	1.04159	1.339
	'hgh1'	4.32748	1.33895
	'vps26b'	3.90209	1.33745
	'tnnt3a'	0.836708	1.33721
	'nkain2'	-1.33614	1.33692
	'dcbld1'	5.43273	1.33691
	'slc48a1b'	1.69617	1.3357
	'neurod2'	-1.60675	1.33513
	'fgfr1a'	5.02632	1.33428
	'sf3b4'	7.3079	1.33388
	'ppp5c'	6.39542	1.33349
	'irf1a'	-0.740235	1.33302
	'tmem169a'	3.57869	1.33274
	'abhd12'	2.819	1.33273
	'alcama'	-0.327881	1.33266
	'elovl2'	-1.60564	1.33162
	'lix1l'	3.31544	1.32949
	'arnt'	0.53314	1.32868
	'rhot1b'	-1.33965	1.32855
	'gab1'	3.57251	1.32784
	'zgc:172271'	1.25042	1.32783
	'cacnb2b'	-1.61056	1.32756
	'zgc:101699'	-1.61056	1.32756
	'chst3b'	-1.61056	1.32756
	'pcdh8'	6.48508	1.32703
	'plagl2'	1.79406	1.32623
	'pmp22b'	3.82514	1.32597
	'usp9'	7.24382	1.32581
	'timp2b'	2.63814	1.32438
	'map2k4a'	1.38932	1.32427
	'ctsll'	-1.94507	1.32408
	'ntrk2b'	-1.94507	1.32408
	'si:dkey-26g8.5'	0.083532	1.32345
	'hic1l'	5.19674	1.32297
	'smpd2a'	4.05429	1.32228
	'dcps'	7.20269	1.32207
	'cfap97'	0.162462	1.31999
	'kcnip3b'	-0.331906	1.31987
	'tg'	3.47432	1.31936
	'snd1'	4.28346	1.31907
	'arid4a'	6.95739	1.3189
	'azi2'	3.96511	1.31839
	'esrra'	1.57631	1.31732
	'arnt'	0.524499	1.3169
	'kcnk1a'	5.08123	1.31629
	'mntb'	2.33099	1.31574
	'rxfp2a'	-1.61327	1.31565
	'tubg1'	3.537	1.31381
	'rad1'	3.54947	1.31267
	'zgc:100832'	-1.94924	1.31215
	'mhc1zha'	2.94629	1.31204
	'rab1aa'	3.81694	1.31185
	'plp2'	1.60967	1.31139
	'mpp6b'	3.35306	1.31103
	'prune'	-0.945361	1.31093
	'mmd'	3.23285	1.31087
	'mtss1la'	1.60061	1.31078
	'zgc:173593'	3.35775	1.31004
	'polm'	3.09464	1.30895
	'olah'	-0.342244	1.30884
	'slc28a1'	-0.759295	1.30878
	'sox9b'	-1.34667	1.3079
	'zgc:63733'	5.73032	1.30745
	'jag1b'	2.16157	1.30692
	'gna13a'	4.28398	1.30672
	'scn12aa'	-0.335934	1.30567
	'ahr1b'	-1.95341	1.30515
	'vegfaa'	-1.95341	1.30515
	'grifin'	-1.95341	1.30515
	'nek8'	-1.95341	1.30515
	'ctbp1'	-1.95341	1.30514
	'ei24'	5.41986	1.3049
	'c3a.3'	-0.339218	1.30477
	'pik3r3b'	-1.36178	1.30414
	'ltbp3'	4.2339	1.30378
	'mid1ip1b'	4.04794	1.30347
	'pex11g'	0.695851	1.30328
	'pomgnt1'	3.58507	1.303
	'zgc:110130'	-0.0269461	1.30202
	'kcnk10b'	-1.95758	1.29938
	'fem1a'	-1.95758	1.29936
	'si:dkey-208c12.2'	-1.95758	1.29936
	'cacng2b'	-1.95758	1.29936
	'gnb5a'	-1.95758	1.29936
	'mipb'	-1.95758	1.29936
	'mafaa'	-1.95758	1.29936
	'stk11ip'	1.29879	1.2989
	'ficd'	3.77589	1.29776
	'bhmt'	4.85264	1.29721
	'rargb'	-1.62199	1.29689
	'pip5k1ba'	-1.62199	1.29689
	'rapgef5b'	1.50199	1.29671
	'plxna3'	3.57934	1.29576
	'msh3'	-0.933734	1.29549
	'sall4'	9.28777	1.29509
	'arfgap2'	6.47364	1.29508
	'dbx1b'	-0.123963	1.29483
	'nkd1'	2.62375	1.29257
	'smc1a'	-0.236527	1.29162
	'cipca'	-1.96174	1.29143
	'si:dkey-9i23.4'	-1.96174	1.29143
	'mtmr11'	-1.62088	1.29133
	'b4galt4'	3.86447	1.2912
	'znf438'	2.84044	1.29081
	'ppp2ca'	4.17283	1.29069
	'atp2a1'	-0.941876	1.29021
	'si:dkey-10f21.4'	-0.936823	1.28895
	'tmpob'	6.24782	1.28734
	'arl8bb'	2.35729	1.28555
	'opcml'	-0.753598	1.28512
	'cabp5a'	-1.37001	1.28479
	'umad1'	1.80237	1.28459
	'camsap2a'	4.66636	1.28415
	'p4hb'	5.24428	1.28347
	'casp8l1'	1.04931	1.28327
	'supt3h'	5.15877	1.28283
	'lpar3'	2.04154	1.28281
	'tmem35'	4.12125	1.28084
	'atp6v1b2'	-0.0464995	1.28075
	'nfil3-2'	1.31175	1.28024
	'wnt4a'	-1.13912	1.27871
	'sphkap'	-1.65051	1.27725
	'ela3l'	-1.9659	1.27691
	'si:dkey-282h22.5'	-1.9659	1.2769
	'pitx1'	-1.9659	1.27688
	'zfand4'	2.65999	1.27678
	'gata2a'	6.42232	1.27618
	'stim1a'	3.20861	1.27595
	'inpp4aa'	-0.251351	1.2757
	'gmppab'	4.50207	1.27566
	'rfk'	3.04424	1.27325
	'cptp'	3.90175	1.27287
	'abcf2b'	2.83665	1.27214
	'si:ch211-219a4.3'	4.11836	1.27164
	'ufsp2'	-0.169714	1.27056
	'si:ch211-215a10.4'	2.79226	1.26867
	'slc7a8a'	10.5711	1.26858
	'arfip1'	1.9681	1.2679
	'ccnd2a'	0.361151	1.26717
	'loxl2a'	1.15451	1.26654
	'eloa'	6.01436	1.26571
	'kdrl'	-0.25926	1.26539
	'pigh'	0.348896	1.2648
	'slc27a1b'	-1.14575	1.26443
	'gale'	3.91342	1.26426
	'mterf2'	1.10837	1.26419
	'ldb1a'	6.78776	1.26319
	'rnf213a'	3.32805	1.26289
	'aco1'	2.71818	1.26246
	'cep19'	3.08803	1.26105
	'cdkn1d'	-1.37609	1.26052
	'psmb12'	-1.37609	1.26052
	'arnt'	0.551665	1.26041
	'senp8'	1.91454	1.26008
	'rac3a'	2.19269	1.25938
	'pon1'	2.1221	1.25934
	'uso1'	6.25405	1.25904
	'cpne5b'	0.603304	1.25884
	'slc29a1a'	4.64621	1.25876
	'col28a1b'	-0.790526	1.25766
	'rerg'	-0.960025	1.25713
	'brox'	4.11061	1.25666
	'coq10b'	5.08719	1.25583
	'gsnb'	5.10547	1.25573
	'nphp3'	3.24167	1.25564
	'zswim6'	0.035151	1.25492
	'rhag'	0.188869	1.25456
	'ctbp2a'	2.33242	1.2534
	'ythdf1'	5.1365	1.25306
	'pak7'	-1.37967	1.25278
	'gpsm1b'	1.83752	1.25271
	'plekha5'	5.14719	1.25235
	'efnb2a'	4.17912	1.25157
	'apoa1b'	7.42341	1.25053
	'frs2a'	3.48047	1.24983
	'zgc:153049'	-1.65328	1.24978
	'gys2'	1.22688	1.24957
	'klf11a'	1.92537	1.24895
	'entpd4'	4.93388	1.24882
	'plekhm1'	5.11341	1.24816
	'mpp5a'	3.56179	1.24784
	'hmg20b'	2.59789	1.24761
	'si:dkey-88n24.5'	4.50235	1.24654
	'nudt3b'	1.56253	1.24643
	'sfrp5'	1.425	1.24597
	'sp8b'	3.42004	1.2459
	'nf2b'	4.78134	1.24536
	'sult2st1'	1.31043	1.24525
	'LOC100535945'	-1.16837	1.245
	'foxo3b'	3.23166	1.24424
	'zgc:110353'	5.92321	1.24356
	'pcf11'	4.56805	1.24335
	'aldh1l1'	0.656334	1.24328
	'patj'	3.90478	1.24299
	'ift20'	3.50515	1.24282
	'ndufs8b'	-0.151542	1.24215
	'si:dkey-39a18.1'	-0.177762	1.24161
	'cnot3b'	5.04781	1.24146
	'caska'	4.84525	1.24096
	'vamp5'	-1.38788	1.24073
	'vamp5'	-1.38788	1.24072
	'zgc:174877'	4.29262	1.24042
	'klf2a'	-0.517802	1.23977
	'zgc:165539'	4.71421	1.23968
	'ythdf2'	6.12905	1.2389
	'dock5'	2.50581	1.23805
	'nr3c1'	0.818728	1.23553
	'krt93'	-1.16103	1.23528
	'bin3'	6.22959	1.23485
	'rpn2'	5.97497	1.23473
	'phlda1'	0.537006	1.23416
	'ccl27a'	1.00912	1.23389
	'ccl27a'	1.00912	1.23389
	'zgc:56235'	0.907515	1.2336
	'aldh4a1'	3.75132	1.23343
	'sap18'	7.22977	1.23343
	'rcor3'	0.955743	1.23182
	'spag1b'	-0.793532	1.23082
	'slc35f3a'	3.87238	1.22964
	'znf1051'	2.832	1.22919
	'gng10'	-0.972551	1.22868
	'si:dkey-3h3.3'	4.03777	1.22845
	'pip4p1b'	-0.0893067	1.22831
	'sntb1'	2.14106	1.22806
	'pitpnbl'	4.81693	1.22626
	'adck5'	1.28028	1.22619
	'spag6'	-1.66218	1.22604
	'znf362b'	-1.66218	1.22602
	'eipr1'	-0.80518	1.22494
	'vapa'	2.72956	1.22358
	'scamp1'	3.11983	1.22339
	'ankk1'	0.528809	1.22332
	'ptprub'	0.879499	1.22308
	'rab5ab'	5.17286	1.22285
	'atad1b'	2.64547	1.22246
	'hecw1b'	-1.66106	1.22215
	'snap25a'	-1.66106	1.22214
	'zgc:112175'	1.81683	1.2221
	'vash2'	3.60177	1.22061
	'atp1b1b'	-1.39502	1.22034
	'pacsin1b'	5.96824	1.21912
	'zbtb2a'	3.33471	1.21814
	'exoc3l1'	0.182425	1.21766
	'crhr2'	-0.816599	1.21748
	'hs3st2'	-0.687084	1.21656
	'neu3.2'	-1.66607	1.21641
	'LOC567472'	-1.66607	1.21641
	'actc1a'	2.50316	1.21494
	'pdp1'	2.57433	1.21431
	'atp6v1d'	5.0427	1.21415
	'appl1'	4.03386	1.21331
	'rab8a'	2.63348	1.21314
	'zgc:194242'	-1.66494	1.21297
	'nkx2.9'	-1.66494	1.21297
	'nrl'	-1.66494	1.21297
	'plxnd1'	-1.17742	1.21273
	'hdhd3'	0.317704	1.21223
	'atg16l1'	3.04369	1.21173
	'lrp4'	2.05805	1.21165
	'capgb'	1.31671	1.21023
	'btr16'	1.92667	1.20986
	'aqp11'	2.60466	1.2092
	'hs2st1a'	5.51615	1.20867
	'zgc:112492'	-0.977823	1.20865
	'lhx6'	-1.66995	1.20859
	'dpf3'	-1.66995	1.20859
	'iqgap1'	4.67302	1.20853
	'ubap2b'	5.21885	1.20808
	'zgc:86586'	3.4734	1.207
	'zgc:114041'	5.29638	1.20451
	'intu'	2.08598	1.20331
	'plekhm1'	5.07909	1.20283
	'sh3gl1a'	4.98673	1.20279
	'mafgb'	0.327041	1.20151
	'rnf19b'	-1.41509	1.2015
	'itga3b'	-0.0968843	1.20056
	'tgfbr1a'	0.898063	1.20039
	'tnfrsf1b'	-0.196532	1.19976
	'ncoa2'	4.60436	1.19954
	'stat3'	3.42363	1.19885
	'myoz2a'	-1.18415	1.19813
	'zgc:114200'	5.05959	1.19783
	'synj1'	-1.67271	1.19741
	'rfx4'	-1.67271	1.19741
	'pmt'	-1.67271	1.19741
	'namptb'	6.52078	1.19734
	'creb1b'	2.87964	1.19695
	'furinb'	-0.29013	1.19685
	'slc13a4'	7.92856	1.19634
	'ipo9'	2.81084	1.19517
	'isca1'	2.99349	1.19486
	'ugt5b3'	-1.18855	1.19474
	'lgals3b'	2.41304	1.19357
	'syngr3a'	1.44435	1.19343
	'rnaset2'	3.25363	1.19278
	'rnaset2'	3.25363	1.19278
	'large2'	5.36763	1.19235
	'fbxo36b'	-1.6777	1.19192
	'sptssb'	-1.6777	1.19192
	'hoxb13a'	-1.6777	1.19184
	'tnip1'	5.57625	1.19159
	'armt1'	-0.00482041	1.19105
	'fancm'	4.08618	1.19072
	'csnk1e'	0.0829698	1.19063
	'grb10a'	3.18655	1.1895
	'rbl1'	6.1741	1.18904
	'slc39a13'	4.34725	1.18824
	'cwc25'	6.40273	1.18798
	'lbr'	7.7739	1.18767
	'txndc9'	2.92192	1.1855
	'txndc9'	2.92192	1.1855
	'txndc9'	2.92192	1.1855
	'gatad2ab'	5.02241	1.18545
	'vps26bl'	1.3271	1.1848
	'ppiab'	5.62164	1.18361
	'fstl1b'	1.66243	1.1836
	'cox15'	0.886997	1.18327
	'smu1a'	7.75084	1.183
	'col18a1a'	1.76018	1.18231
	'gpd1a'	1.82121	1.18213
	'asah1b'	1.87384	1.18165
	'sap130a'	3.15319	1.18162
	'kank2'	1.24872	1.18048
	'pax3b'	-0.42668	1.18031
	'pdlim4'	-1.00812	1.1803
	'kcnk10a'	3.54827	1.18029
	'lrrc20'	1.89398	1.18007
	'zgc:113176'	6.39632	1.17944
	'osbp'	3.06213	1.17852
	'fam3a'	4.45784	1.17815
	'dio2'	-1.42236	1.17663
	'fes'	-1.00195	1.17573
	'elk4'	2.27675	1.17564
	'ap3s1'	1.01431	1.17533
	'atp1b3a'	6.63585	1.17465
	'syt7b'	-1.68046	1.1746
	'kdm6bb'	2.315	1.17451
	'b4galt6'	5.376	1.1741
	'myod1'	1.19961	1.17382
	'pycr1a'	1.93918	1.17381
	'cdip1'	0.491142	1.17351
	'gpsm2'	2.11594	1.17335
	'hcfc1a'	4.17697	1.17272
	'igf1ra'	-1.00612	1.17252
	'plekhh1'	-0.565872	1.17246
	'adcy7'	1.57399	1.17228
	'sh3gl1a'	5.09707	1.17223
	'slc25a44b'	2.28827	1.17189
	'anapc7'	5.09088	1.17154
	'atp6v1f'	4.20412	1.17142
	'bcl6ab'	4.10624	1.17123
	'prkaa1'	4.25363	1.1705
	'faf2'	5.89284	1.16934
	'zgc:162872'	0.775225	1.16886
	'dcakd'	-0.121776	1.16819
	'ppp2r5eb'	5.57239	1.16808
	'zgc:174855'	1.01722	1.16718
	'si:dkey-110c1.7'	-1.426	1.16713
	'daw1'	-1.426	1.16713
	'plxnb2a'	4.8376	1.16704
	'spag9a'	2.37422	1.16633
	'klc4'	-0.213107	1.16617
	'itgbl1'	-1.21018	1.16617
	'atf3'	2.11266	1.16409
	'maco1a'	2.6124	1.16281
	'zgc:154061'	1.90575	1.16133
	'ncs1a'	1.38694	1.16119
	'tmprss13a'	0.492018	1.16058
	'slc4a2a'	2.47062	1.1602
	'ammecr1'	6.01285	1.15972
	'lrrc17'	0.0580175	1.15969
	'zgc:194285'	4.07651	1.15903
	'col2a1b'	1.72432	1.15889
	'alg10'	1.54865	1.15849
	'uggt1'	5.0559	1.15792
	'ikbkb'	1.9856	1.15721
	'cdc73'	5.57398	1.15712
	'pbk'	7.13803	1.15696
	'tekt4'	-1.68433	1.15608
	'rab1ba'	6.36297	1.15598
	'zgc:136826'	6.57906	1.15548
	'slc3a2b'	9.74572	1.15446
	'rab23'	3.35241	1.15397
	'mcph1'	4.18502	1.1537
	'slc2a8'	6.41255	1.15321
	'gfpt2'	4.40964	1.15308
	'tpx2'	9.20752	1.15215
	'ggact.1'	-1.21806	1.14904
	'si:dkey-37o8.1'	3.50498	1.14897
	'pir'	0.554331	1.14896
	'pim3'	5.58387	1.14864
	'sipa1l1'	6.32266	1.14861
	'st3gal4'	-2.02206	1.14855
	'ms4a17a.5'	-2.02206	1.14855
	'sh3gl2b'	-2.02206	1.14854
	'aifm3'	-2.02206	1.14853
	'map3k12'	-2.02206	1.14852
	'prdx1'	5.64073	1.14823
	'tpst1'	3.38264	1.1471
	'tmem127'	5.20243	1.14701
	'slc4a3'	0.130301	1.14658
	'cdca7a'	8.24044	1.14645
	'ints8'	5.07154	1.14625
	'tmem120b'	1.25995	1.14589
	'si:ch211-154a22.8'	2.41192	1.14541
	'jazf1a'	-0.451919	1.14483
	'ogg1'	2.61457	1.14466
	'riox1'	6.2362	1.14462
	'glceb'	1.85871	1.14401
	'tpm4a'	-0.704241	1.14326
	'vgll4b'	2.69612	1.14286
	'slc25a16'	2.70221	1.14172
	'wdr91'	2.20102	1.1412
	'sesn3'	9.52835	1.14084
	'sh3glb2b'	0.693685	1.13897
	'jarid2b'	2.17452	1.13891
	'rarab'	2.09678	1.1388
	'mpp2a'	-0.231606	1.13862
	'trim3b'	3.61797	1.13806
	'tfr1b'	-0.0179113	1.1372
	'ranbp3b'	5.96337	1.13647
	'tagapb'	-1.4642	1.13646
	'nol4lb'	-1.71634	1.13621
	'zgc:174623'	4.26833	1.13602
	'asdurf'	3.38361	1.13577
	'calr3a'	6.17573	1.13549
	'ypel1'	1.0497	1.13544
	'si:dkey-40c11.1'	1.17098	1.13522
	'hspd1'	8.96796	1.13488
	'clockb'	4.48297	1.13277
	'fkbp8'	5.18486	1.13271
	'nipblb'	7.59379	1.13233
	'ssrp1a'	4.02687	1.13197
	'babam1'	3.40895	1.13188
	'frmd6'	4.57931	1.13186
	'rragca'	0.446497	1.13115
	'xpr1a'	-2.02632	1.13111
	'upb1'	-2.02632	1.13111
	'npffr2a'	-2.02632	1.13109
	'slc2a3a'	-2.02632	1.13109
	'fam78ab'	-2.02632	1.13109
	'trhrb'	-2.02632	1.13108
	'cd40'	-2.02632	1.13108
	'msmo1'	-2.02632	1.13107
	'cwf19l2'	4.86196	1.13096
	'rab27a'	1.54264	1.13083
	'mief2'	3.50692	1.13047
	'vcpkmt'	3.49425	1.12997
	'zgc:195282'	-0.0516495	1.12963
	'si:dkeyp-53d3.6'	2.94986	1.12927
	'asb7'	2.24805	1.12901
	'qtrt2'	0.529095	1.12878
	'tmem182a'	-1.44523	1.12675
	'si:dkey-251i10.1'	-1.44523	1.12675
	'klhl18'	1.35418	1.12645
	'opn4.1'	0.204915	1.12634
	'scel'	0.704573	1.12622
	'lrwd1'	9.47983	1.12615
	'exosc1'	3.01278	1.12538
	'limd2'	2.55996	1.12468
	'si:ch211-160d20.3'	5.50468	1.12463
	'pds5a'	-1.2283	1.12415
	'mrpl35'	2.8564	1.12366
	'aqp10b'	-0.148034	1.1235
	'agpat2'	7.51993	1.1234
	'zgc:85944'	4.97925	1.12264
	'si:ch211-245h14.1'	2.6419	1.1222
	'zgc:55558'	-2.03057	1.12219
	'asb5a'	-2.03057	1.12219
	'ft2'	-2.03057	1.12219
	'cyp8b3'	-2.03057	1.12219
	'acbd5b'	-2.03057	1.12218
	'iqgap3'	5.00554	1.12205
	'tpd52l1'	0.735834	1.1207
	'numb'	1.79712	1.11967
	'kdm5c'	7.65196	1.1196
	'bcl9'	6.72239	1.11936
	'reep3a'	-0.720402	1.11922
	'c1galt1a'	0.0917753	1.11845
	'thoc2'	6.97741	1.11817
	'cnot6b'	2.12907	1.11798
	'tpm3'	7.06761	1.11788
	'hsd3b2'	6.32976	1.11748
	'fxyd6'	-2.03482	1.11709
	'LOC103910026'	-2.03482	1.11709
	'drp2'	-2.03482	1.11708
	'tmem88a'	-2.03482	1.11708
	'ndufa8'	-2.03482	1.11708
	'slc25a36a'	-2.03482	1.11708
	'si:dkey-24c2.9'	-2.03482	1.11708
	'si:dkey-83f18.7'	-2.03482	1.11708
	'smarcad1a'	-2.03482	1.11708
	'ggt1a'	-2.03482	1.11707
	'zgc:77439'	3.24997	1.11645
	'zgc:77439'	3.24997	1.11645
	'plekhf2'	3.89715	1.11644
	'anxa1b'	6.76349	1.11587
	'si:dkey-172m14.1'	2.56456	1.11585
	'elavl2'	2.36981	1.11556
	'nelfb'	5.91632	1.11555
	'si:busm1-105l16.2'	4.2527	1.11426
	'si:busm1-105l16.2'	4.2527	1.11426
	'eve1'	6.58361	1.11334
	'kif2c'	6.86655	1.11298
	'plek2'	-1.05015	1.11232
	'ifit8'	0.546609	1.11222
	'scpp9'	-2.03907	1.11154
	'tm7sf2'	-2.03907	1.11153
	'xpnpep2'	-2.03907	1.11153
	'abcg4b'	-2.03907	1.11152
	'bmp2a'	-2.03907	1.11152
	'tmcc1b'	-2.03907	1.11152
	'rbp3'	-2.03907	1.11152
	'si:ch73-103b9.2'	-2.03907	1.1115
	'LOC100149406'	-2.03907	1.11149
	'mfng'	-2.03907	1.11148
	'dnajb4'	-2.03907	1.11148
	'hoxc6a'	-2.03907	1.11144
	'ms4a17a.7'	-2.03907	1.11141
	'acp5b'	-2.03907	1.1114
[truncated: 12,534 more rows]

## Sheet: Table F
S1E Fig	Molecular Function GO Term	-log10(p-value)
	I-SMAD binding	2.25026
	RNA polymerase II cis-regulatory region sequence-specific DNA binding	2.47496
	DNA-binding transcription factor activity	3.29499
	DNA-binding transcription factor inhibitor activity	3.50585
