# Supplementary material for: The BMP signaling gradient is interpreted through concentration thresholds in dorsal–ventral axial patterning
Source: PLoS Biol. 2021 Jan 22;19(1):e3001059. doi: 10.1371/journal.pbio.3001059 (PMC7857602; doi:10.1371/journal.pbio.3001059)
Supplement: S2 Data — (XLSX) [file pbio.3001059.s018.xlsx]

## Sheet: Table A
Fig 2A		sizzled
	Seurat	1	2	3	4	5	6	7	8
	1	1	0.354076	0.039133	0.0275476	0.00110217	0.0174937	2.58e-06	5.11e-14
	2	0.956104	0.61502	0.14174	0.0183032	0.00684525	0.0235682	1.49e-07	1.66e-07
	3	0.612496	0.337084	0.0316402	0.0438489	0.022404	3.13e-09	2.31e-24	1.53e-14
	4	0.483319	0.244624	0.188889	0.00715235	7.91e-05	1.16e-13	1.43e-30	0
	5	0.923687	0.331562	0.0305747	0.274479	0.0749695	1.56e-08	1.78e-19	1.2e-17
	6	0.814819	0.354336	0.14725	0.251687	0.0358359	4.29e-06	7.78e-15	4.06e-08
	7	0.887197	0.670278	0.194608	0.160909	0.0269262	4.18e-11	1.74e-14	0.0833214
	8	0.617351	0.516122	0.220268	0.356783	0.0139883	2.21e-10	0.0241139	0.0182234
	FISH	1	2	3	4	5	6	7	8
	1	0.0641244	0.0444846	0.0139152	0.00385058	0.00177002	-1.72024e-06	0.00328715	0.00131673
	2	0.24855	0.169922	0.049195	0.0113339	0.00856859	0.0117427	0.0137377	0.0208523
	3	0.55106	0.361318	0.12484	0.0302197	0.0255383	0.0315836	0.0311979	0.0343934
	4	0.738996	0.516939	0.198931	0.0506888	0.0324073	0.0403335	0.0415076	0.0362188
	5	0.902132	0.672905	0.287774	0.06931	0.0414616	0.0422953	0.0399012	0.0288347
	6	1	0.813896	0.396195	0.0801375	0.041329	0.0404456	0.0387773	0.031385
	7	0.793334	0.610297	0.301636	0.0502689	0.0323906	0.0308679	0.0293415	0.0385813
	8	0.435708	0.337524	0.153607	0.02818	0.0174666	0.0249008	0.0264446	0.0405415
	Sum	1	2	3	4	5	6	7	8
	Seurat	6.29497	3.4231	0.994103	1.14071	0.18215	0.0410662	0.0241166	0.101545
	FISH	4.7339	3.52729	1.52609	0.323989	0.200932	0.222168	0.224195	0.232124

## Sheet: Table B
Fig 2B		foxi1
	Seurat	1	2	3	4	5	6	7	8
	1	1	0.900335	0.821087	0.472153	0.0948544	0.0479382	0.0516727	0.0106967
	2	0.826839	0.666755	0.751252	0.63968	0.320866	0.0629964	9.17759e-06	0
	3	0.828432	0.543277	0.31865	0.254598	0.0513717	0.0274042	0.0305761	0.00457975
	4	0.495699	0.512459	0.331803	0.0955057	0.0169074	0.0265149	0.00764864	0.0205396
	5	0.2638	0.24681	0.125098	0.0381399	0.0105228	0.0131917	0.0534173	0.03218
	6	0.0449068	0.0837481	0.217289	0.0186004	0.016819	0.000428294	0.00124382	0.0526033
	7	0.185205	0.122226	0.0430473	0.0476818	0.00432162	0.103075	0.0283048	0.0989502
	8	0.135435	0.14023	0.0291989	0.0099034	0.0167581	0.051123	0.0502527	0.0753717
	FISH	1	2	3	4	5	6	7	8
	1	0.833397	0.716788	0.484402	0.271322	0.134173	0.0815992	0.0493349	0.0408495
	2	0.988372	0.999999	0.652095	0.38916	0.116661	0.0353647	0.0253093	0.0335365
	3	0.673334	0.647023	0.556196	0.321815	0.115871	0.0352764	0.0325614	0.0369566
	4	0.255425	0.312284	0.352003	0.256458	0.0965746	0.0535885	0.0357434	0.0389895
	5	0.154811	0.176725	0.205858	0.177885	0.0922732	0.0543176	0.0414609	0.0336519
	6	0.140655	0.1575	0.19985	0.17258	0.109171	0.0561505	0.0331989	0.0246433
	7	0.122959	0.113772	0.156664	0.145398	0.0995936	0.0569314	0.0528991	0.0225669
	8	0.094722	0.0607409	0.0743927	0.0796437	0.067533	0.0494563	0.0292461	1.06561e-06
	Sum	1	2	3	4	5	6	7	8
	Seurat	3.78032	3.21584	2.63743	1.57626	0.532421	0.332671	0.223125	0.294921
	FISH	3.26367	3.18483	2.68146	1.81426	0.831851	0.422685	0.299754	0.231195

## Sheet: Table C
Fig 2C		bambia
	Seurat	1	2	3	4	5	6	7	8
	1	1	0.896952	0.659327	0.50827	0.388399	0.319369	0.0612786	0.0178869
	2	0.989376	0.869276	0.672758	0.684005	0.359341	0.326685	0.110549	0.0237165
	3	0.977365	0.745191	0.691448	0.585885	0.288588	0.170459	0.0295125	0
	4	0.967127	0.801192	0.734484	0.536072	0.449118	0.12771	0.0718769	0.0185422
	5	0.980536	0.797429	0.650821	0.454104	0.235835	0.137448	0.107872	0.0806645
	6	0.898569	0.796889	0.695377	0.557548	0.12341	0.075916	0.0342444	0.125706
	7	0.805502	0.728828	0.405756	0.415096	0.0969344	0.073462	0.0662198	0.161775
	8	0.86729	0.769274	0.464488	0.440101	0.0697176	0.0238468	0.153158	0.258009
	FISH	1	2	3	4	5	6	7	8
	1	0.217792	0.204657	0.161029	0.118578	0.0738036	0.0503335	0.028751	0.0229868
	2	0.409431	0.318487	0.293126	0.149983	0.0628982	0.0227437	0.00713327	0.00139567
	3	0.662459	0.605162	0.489091	0.250417	0.0998803	0.0229132	0.00758779	0.00976149
	4	0.877866	0.813416	0.69728	0.407293	0.165452	0.0339004	0.0116143	0.0110062
	5	1	0.953337	0.825986	0.566938	0.220409	0.048035	0.0153886	0.0054054
	6	0.840332	0.886811	0.829833	0.582289	0.242519	0.048897	0.00888865	4.94329e-07
	7	0.578531	0.671168	0.660144	0.493482	0.168648	0.0404155	0.0136683	0.00552889
	8	0.578531	0.671168	0.660144	0.493482	0.168648	0.0404155	0.0136683	0.00552889
	Sum	1	2	3	4	5	6	7	8
	Seurat	7.48577	6.40503	4.97446	4.18108	2.01134	1.2549	0.634712	0.6863
	FISH	5.16494	5.12421	4.61663	3.06246	1.20226	0.307654	0.1067	0.0616138

## Sheet: Table D
Fig 2K
		sizzled	foxi1	bambia
	n1	80	98	117
	n2	73	94	115
	n3	72	93	111
	n4	64	83	108
	n5	63	80	108
	n6			105
	n7			102
	n8			99
	n9			94
	Mean	70.4	89.6	106.556
	S.D.	6.28013	6.88767	4.18994

## Sheet: Table E
S2 Fig
		dlx2a
		1	2	3	4	5	6	7	8
	1	1	0.255762	0.0597347	0.120662	4.8414e-09	8.31262e-11	1.19391e-25	5.82405e-23
	2	0.660378	0.081714	0.490345	0.0919929	7.50284e-09	6.35961e-08	1.417e-11	1.95157e-30
	3	0.792987	0.356163	0.433418	0.319949	0.0418637	0.0659255	2.62814e-13	1.67416e-22
	4	0.379526	0.362874	0.0151446	0.206751	0.0851701	5.26574e-14	0	7.43804e-24
	5	0.419637	0.0660048	2.70172e-06	1.70139e-05	3.52197e-06	7.41911e-15	4.27934e-23	7.34067e-08
	6	6.82337e-11	8.45666e-12	4.74579e-10	4.57386e-10	3.3938e-16	5.10393e-14	0.256659	0.243157
	7	1.86851e-18	3.32531e-28	2.10211e-21	2.34822e-15	4.90144e-21	2.03585e-27	8.53278e-07	0.00887995
	8	1.83706e-13	2.84915e-18	4.53766e-15	2.22064e-15	9.23211e-19	7.87877e-24	3.60116e-14	1.84727e-26
		1	2	3	4	5	6	7	8
	Sum	3.25253	1.12252	0.998645	0.739372	0.127037	0.0659256	0.25666	0.252037
		smtnl1
		1	2	3	4	5	6	7	8
	1	0.772741	0.46212	0.701878	0.00129567	2.21e-16	1.09e-10	7.05e-19	7.63e-23
	2	1	0.0733954	0.135524	0.0219271	1.92e-09	0.0162288	1.86e-11	2.56e-30
	3	0.964938	0.127469	0.645201	0.558908	0.0228373	1.11e-05	3.44e-13	1.6e-34
	4	0.73097	0.38784	0.549221	0.0290953	0.000573815	2.16e-15	1.31e-34	0
	5	0.432449	0.0246794	0.0682414	5.54e-05	1.02e-12	3.48e-15	1.1e-32	1.03e-27
	6	0.0542227	7.23e-10	0.921006	0.00227595	4.45e-16	3.73e-21	1.39e-21	8.5e-16
	7	0.0522496	6.44e-05	0.156428	0.0267649	7.68e-10	4.7e-24	2.48e-23	3.23e-15
	8	8.57e-07	6.07e-05	0.000134331	0.282635	1.65e-15	5.47e-20	3.92e-15	1.75e-18
		1	2	3	4	5	6	7	8
	Sum	4.00757	1.07563	3.17763	0.922957	0.0234112	0.0162399	1.89479e-11	4.08175e-15
		szl
		1	2	3	4	5	6	7	8
	1	1	0.354076	0.039133	0.0275476	0.00110217	0.0174937	2.58e-06	5.11e-14
	2	0.956104	0.61502	0.14174	0.0183032	0.00684525	0.0235682	1.49e-07	1.66e-07
	3	0.612496	0.337084	0.0316402	0.0438489	0.022404	3.13e-09	2.31e-24	1.53e-14
	4	0.483319	0.244624	0.188889	0.00715235	7.91e-05	1.16e-13	1.43e-30	0
	5	0.923687	0.331562	0.0305747	0.274479	0.0749695	1.56e-08	1.78e-19	1.2e-17
	6	0.814819	0.354336	0.14725	0.251687	0.0358359	4.29e-06	7.78e-15	4.06e-08
	7	0.887197	0.670278	0.194608	0.160909	0.0269262	4.18e-11	1.74e-14	0.0833214
	8	0.617351	0.516122	0.220268	0.356783	0.0139883	2.21e-10	0.0241139	0.0182234
		1	2	3	4	5	6	7	8
	Sum	6.29497	3.4231	0.994103	1.14071	0.18215	0.0410662	0.0241166	0.101545
		tbx3a
		1	2	3	4	5	6	7	8
	1	0.688891	0.113897	0.198257	0.0233886	1.8e-16	8.4e-16	1.07e-18	2.06e-21
	2	1	0.0577866	0.121943	0.000287357	2.64e-10	6.15e-16	1.39e-14	9.02e-23
	3	0.00181692	0.0125925	0.00793319	3.82e-09	2.64e-15	6.19e-37	8.96e-48	3.86e-47
	4	0.121588	8.06e-05	4.69e-05	1.15e-06	3.43e-16	1.7e-32	6.68e-41	0
	5	0.0016984	0.00255704	0.00226143	1.29e-07	5.31e-21	4.86e-26	5.45e-29	2.02e-29
	6	7.05e-17	0.107438	0.00359949	8.06e-05	3.1e-18	1.98e-21	1.37e-27	3.97e-22
	7	0.644022	2.43e-05	7.94e-05	5.44e-06	6.68e-23	3.48e-20	1.83e-28	2.8e-17
	8	0.395126	0.553366	0.00819612	1.99e-11	1.96e-21	5.7e-21	4.33e-18	2.24e-20
		1	2	3	4	5	6	7	8
	Sum	2.85314	0.847742	0.342317	0.0237632	2.64003e-10	1.45504e-15	1.39054e-14	2.80249e-17
		tp63
		1	2	3	4	5	6	7	8
	1	0.917644	0.608348	0.263148	0.113637	2.57e-08	1e-16	2.69e-16	0
	2	1	0.518581	0.185567	0.0890746	3.03e-07	5.17e-08	1.19e-11	3.26e-11
	3	0.639186	0.288545	0.0425544	0.0064202	0.00056476	0.0129221	0.0181465	4.36e-05
	4	0.464579	0.189882	0.208239	0.000659622	0.00176338	0.0265399	0.0165386	4.51e-08
	5	0.0766958	0.122605	0.0205596	3.26e-06	2.31e-08	0.0160998	0.00183083	0.00242524
	6	0.00478377	0.0222386	0.00808893	0.0105458	0.0248816	0.00154711	0.023462	0.0186941
	7	0.00254951	1.64e-19	5.62e-08	0.00336952	0.00254332	2.21e-12	2.71e-06	0.0780601
	8	0.00367238	0.0245112	0.0134855	0.0330882	0.000799441	1.03e-14	0.0605227	0.0616119
		1	2	3	4	5	6	7	8
	Sum	3.10911	1.77471	0.741642	0.256798	0.0305528	0.0571089	0.120503	0.160835

## Sheet: Table F
S3 Fig
		bmp4
		1	2	3	4	5	6	7	8
	1	0.944265	0.619326	0.29847	0.136873	0.184017	0.0300929	0.0620175	0.0179899
	2	0.783345	0.660552	0.409668	0.178973	0.126854	0.0432563	0.0255997	0
	3	0.951339	0.730911	0.40629	0.178549	0.0837881	0.0994755	0.0475541	0.0358573
	4	0.831089	0.473296	0.546573	0.260503	0.22655	0.0301231	0.0209063	0.0100537
	5	0.942224	0.500041	0.134924	0.211329	0.172226	0.00682544	0.00506554	0.0908582
	6	1	0.466295	0.207681	0.181932	0.0549827	0.036132	0.110951	0.101303
	7	0.718213	0.572931	0.316869	0.293114	0.0456904	0.0162243	0.0720174	0.0850854
	8	0.581946	0.536128	0.512224	0.439575	0.0309841	0.00692474	0.129755	0.323254
		1	2	3	4	5	6	7	8
	Sum	6.75242	4.55948	2.8327	1.88085	0.925093	0.269054	0.473867	0.664401
		foxi1
		1	2	3	4	5	6	7	8
	1	1	0.900335	0.821087	0.472153	0.0948544	0.0479382	0.0516727	0.0106967
	2	0.826839	0.666755	0.751252	0.63968	0.320866	0.0629964	9.18e-06	0
	3	0.828432	0.543277	0.31865	0.254598	0.0513717	0.0274042	0.0305761	0.00457975
	4	0.495699	0.512459	0.331803	0.0955057	0.0169074	0.0265149	0.00764863	0.0205396
	5	0.2638	0.24681	0.125098	0.0381399	0.0105228	0.0131917	0.0534173	0.03218
	6	0.0449068	0.0837481	0.217289	0.0186004	0.016819	0.000428294	0.00124382	0.0526033
	7	0.185205	0.122226	0.0430473	0.0476818	0.00432162	0.103075	0.0283048	0.0989502
	8	0.135435	0.14023	0.0291989	0.0099034	0.0167581	0.051123	0.0502527	0.0753717
		1	2	3	4	5	6	7	8
	Sum	3.78032	3.21584	2.63743	1.57626	0.532421	0.332671	0.223125	0.294921
		gata2a
		1	2	3	4	5	6	7	8
	1	1	0.851186	0.644611	0.448108	0.207593	0.0449467	0.0268745	0
	2	0.898061	0.687166	0.611591	0.539715	0.256526	0.0516048	0.0443484	0.0376319
	3	0.692928	0.494088	0.489651	0.140847	0.0820617	0.0390977	0.00993617	0.0394673
	4	0.52987	0.374368	0.345418	0.189318	0.00669994	0.000114847	0.0117982	0.00124026
	5	0.141569	0.124357	0.199995	0.190327	0.0804639	0.0390607	0.060882	0.000549266
	6	0.0559926	0.127348	0.281598	0.09977	0.0617014	0.0208557	0.0264801	0.0752731
	7	0.30664	0.346877	0.141178	0.291704	0.0114206	0.117813	0.00450399	0.0813843
	8	0.381816	0.245099	0.16274	0.00445476	0.0488598	0.0140746	0.0878354	0.0378219
		1	2	3	4	5	6	7	8
	Sum	4.00688	3.25049	2.87678	1.90424	0.755326	0.327568	0.272659	0.273368
		smad6b
		1	2	3	4	5	6	7	8
	1	0.620759	0.384686	0.228291	0.0843648	9.32e-07	2.66e-16	1.23e-30	1.38e-41
	2	0.327392	0.611973	0.249358	0.00524926	6.19e-07	4.63e-10	3.59e-26	0
	3	0.195335	0.0318613	0.0294951	0.00750229	0.00242826	1.59e-17	1.93e-23	4.14e-09
	4	0.113001	0.0324537	0.00303466	0.0592541	0.15744	7.92e-09	0.0942297	9.74e-07
	5	0.186483	0.157332	0.125217	0.472752	0.00456948	0.00011607	0.00577454	4.59e-07
	6	0.10482	0.379104	0.19549	0.086117	0.000994107	0.00020939	1.21e-08	1.96e-07
	7	0.454858	1	0.235827	0.0698562	0.280995	0.0144655	2.58e-15	2.18e-09
	8	0.392287	0.383061	0.0285586	0.129077	0.0609257	0.0202669	0.136596	5.97e-36
		1	2	3	4	5	6	7	8
	Sum	2.39493	2.98047	1.09527	0.914173	0.507354	0.0350579	0.2366	1.63532e-06
		smad7
		1	2	3	4	5	6	7	8
	1	1	0.556585	0.472741	0.391496	0.261308	0.139455	0.0867025	0.0738648
	2	0.908489	0.659316	0.408286	0.34323	0.206118	0.210155	0.0367305	0.0880521
	3	0.706505	0.648696	0.515839	0.264468	0.155095	0.121289	0.0764593	0.0931652
	4	0.817803	0.641819	0.483451	0.303566	0.280979	0.149325	0.0655061	0.0447572
	5	0.755351	0.223768	0.276185	0.232697	0.165778	0.0796395	0.034726	0.00413864
	6	0.571656	0.407466	0.363082	0.12989	0.0535769	0.0361864	0	0.0797888
	7	0.576156	0.45618	0.303048	0.458227	0.18077	0.185838	0.137927	0.179812
	8	0.442733	0.237735	0.209808	0.222062	0.145884	0.119614	0.219267	0.180686
		1	2	3	4	5	6	7	8
	Sum	5.77869	3.83157	3.03244	2.34564	1.44951	1.0415	0.657318	0.744264
		smad9
		1	2	3	4	5	6	7	8
	1	1	0.740253	0.340717	0.22731	0.0212287	2.44e-06	0.0328317	0.0529838
	2	0.903724	0.44931	0.216737	0.179561	0.130373	0.134484	0.0586997	0.0378402
	3	0.987826	0.523606	0.202944	0.225068	0.133364	0.021883	0	5.6e-06
	4	0.564952	0.529383	0.256138	0.288994	0.123294	0.0773662	0.0714983	0.000812131
	5	0.720997	0.292812	0.270359	0.29034	0.193402	0.0350778	0.00885192	0.000291957
	6	0.591332	0.636801	0.745098	0.391415	0.115261	0.0310343	1.4e-06	0.137207
	7	0.869349	0.404092	0.382745	0.266329	0.0144089	0.0557168	0.0283728	0.105294
	8	0.479446	0.376072	0.237097	0.337141	0.0192552	0.0213296	0.157755	0.217251
		1	2	3	4	5	6	7	8
	Sum	6.11763	3.95233	2.65184	2.20616	0.750588	0.376894	0.358011	0.551686

## Sheet: Table G
S4 Fig
		atp1b3a
		1	2	3	4	5	6	7	8
	1	0.449868	0.355013	0.365833	0.174838	0.157326	0.222364	0.0912786	0.0689555
	2	0.696916	0.482058	0.253667	0.189434	0.0774147	0.223265	0.125881	0.126577
	3	0.741526	0.563854	0.267863	0.396613	0.0425655	0.125092	0.131487	0.0525579
	4	0.732293	0.599143	0.626554	0.433047	0.202159	0.15778	0.170368	0.145285
	5	0.870049	0.714543	0.598909	0.432924	0.365999	0.1653	0.31092	0
	6	0.836198	0.79138	0.760581	0.418096	0.243461	0.139575	0.0100498	0.216427
	7	1	0.859748	0.701833	0.431243	0.190816	0.195848	0.174159	0.2921
	8	0.931835	0.747158	0.637256	0.572835	0.249502	0.095538	0.390135	0.503928
		1	2	3	4	5	6	7	8
	Sum	6.25868	5.1129	4.2125	3.04903	1.52924	1.32476	1.40428	1.40583
		bambia
		1	2	3	4	5	6	7	8
	1	1	0.896952	0.659327	0.50827	0.388399	0.319369	0.0612786	0.0178869
	2	0.989376	0.869276	0.672758	0.684005	0.359341	0.326685	0.110549	0.0237165
	3	0.977365	0.745191	0.691448	0.585885	0.288588	0.170459	0.0295125	0
	4	0.967127	0.801192	0.734484	0.536072	0.449118	0.12771	0.0718769	0.0185422
	5	0.980536	0.797429	0.650821	0.454104	0.235835	0.137448	0.107872	0.0806645
	6	0.898569	0.796889	0.695377	0.557548	0.12341	0.075916	0.0342444	0.125706
	7	0.805502	0.728828	0.405756	0.415096	0.0969344	0.073462	0.0662198	0.161775
	8	0.86729	0.769274	0.464488	0.440101	0.0697176	0.0238468	0.153158	0.258009
		1	2	3	4	5	6	7	8
	Sum	7.48577	6.40503	4.97446	4.18108	2.01134	1.2549	0.634712	0.6863
		crabp2b
		1	2	3	4	5	6	7	8
	1	0.906001	0.911134	0.862636	0.885495	0.689194	0.726294	0.639946	0.738271
	2	0.896595	0.801849	0.845755	0.898582	0.914333	0.693907	0.502166	0.549344
	3	1	0.951326	0.886244	0.808389	0.908649	0.815586	0.790809	0.519141
	4	0.937416	0.983645	0.865489	0.779746	0.971385	0.844842	0.782719	0.388312
	5	0.855743	0.831318	0.489676	0.34464	0.614128	0.273678	0.562517	0.276288
	6	0.611547	0.646561	0.506816	0.396683	0.297073	0.311486	0.00655294	0.258543
	7	0.638286	0.626644	0.407031	0.241224	0.364533	0.325591	0.200895	0.241215
	8	0.66567	0.613314	0.433506	0.290727	0.489911	0.483651	0.10574	0
		1	2	3	4	5	6	7	8
	Sum	6.51126	6.36579	5.29715	4.64549	5.24921	4.47503	3.59135	2.97111
		dlx3b
		1	2	3	4	5	6	7	8
	1	1	0.931306	0.849272	0.574577	0.247119	0.140853	0.0882682	0.077496
	2	0.943918	0.876225	0.79032	0.569119	0.383915	0.207074	0.0499321	0.138314
	3	0.987401	0.835781	0.658708	0.37019	0.348955	0.175232	0.0237618	0.0220394
	4	0.920633	0.774597	0.593364	0.42493	0.209899	0.0567495	0.0204939	0.00139977
	5	0.439034	0.312594	0.17461	0.0878375	0.11382	0.0210414	0.127947	0.031448
	6	0.069574	0.188105	0.12024	0.0375246	0.0609284	0.0492475	0	0.0159486
	7	0.113928	0.0796277	0.0351329	0.0364115	0.029887	0.057975	0.00100225	0.117228
	8	0.150325	0.0775907	0.0107049	0.0019571	0.0246779	0.042255	0.049181	0.0449888
		1	2	3	4	5	6	7	8
	Sum	4.62481	4.07583	3.23235	2.10255	1.4192	0.750429	0.360586	0.448863
		eve1
		1	2	3	4	5	6	7	8
	1	0.0794845	0.107863	0.141015	0.0236971	0.00236157	0.0272868	0	0.00261297
	2	0.293938	0.259291	0.161004	0.0826004	0.0268759	0.0535918	0.0149689	0.000120975
	3	0.535316	0.47622	0.446875	0.327284	0.42216	0.312464	0.0783999	0.000449979
	4	0.72624	0.601077	0.568065	0.362252	0.378287	0.336926	0.0973955	0.0223488
	5	0.936405	0.795131	0.487745	0.332159	0.442562	0.26343	0.216516	0.00419491
	6	1	0.87596	0.464539	0.64375	0.285737	0.211017	0.0140015	0.0740894
	7	0.523752	0.515611	0.526288	0.5171	0.225877	0.12326	0.0683685	0.110043
	8	0.529256	0.668847	0.517892	0.718484	0.219055	0.122326	0.0717176	0.0287036
		1	2	3	4	5	6	7	8
	Sum	4.62439	4.3	3.31342	3.00733	2.00292	1.4503	0.561368	0.242564
		fam212ab
		1	2	3	4	5	6	7	8
	1	0.552635	0.558988	0.451199	0.328283	0.101412	0.186572	0.119396	0.106705
	2	0.647266	0.53182	0.487083	0.348015	0.28233	0.163552	0.0990679	0.0736215
	3	0.577633	0.527076	0.359557	0.337025	0.308546	0.133935	0.0316686	0.218542
	4	0.54256	0.516274	0.193013	0.560818	0.365978	0.0553702	0.0332962	0
	5	0.337541	0.260302	0.460768	0.876952	0.193403	0.0910532	0.248244	0.180326
	6	0.307807	0.436568	0.683716	0.419582	0.156585	0.135115	0.120317	0.282232
	7	1	0.934836	0.365287	0.793785	0.275165	0.268878	0.260097	0.367318
	8	0.858666	0.737752	0.437479	0.241411	0.485416	0.310515	0.335043	0.0901174
		1	2	3	4	5	6	7	8
	Sum	4.82411	4.50362	3.4381	3.90587	2.16883	1.34499	1.24713	1.31886
		foxh1
		1	2	3	4	5	6	7	8
	1	0.851473	0.99661	0.847742	0.787636	0.403522	0.443497	0.458522	0.251014
	2	0.721021	0.868509	0.845293	0.821015	0.495973	0.643632	0.440675	0.37205
	3	0.795396	1	0.902016	0.767066	0.516451	0.264185	0.0397925	0.249817
	4	0.703813	0.578635	0.632498	0.257988	0.455046	0.335807	0.059166	0.152009
	5	0.325958	0.44702	0.148738	0.241064	0.145698	0.196344	0.0351215	0.293373
	6	0.11844	0.313114	0.509297	0.118514	0.0532137	0.115106	0.282631	0.157573
	7	0.413208	0.385848	0.19271	0.358724	0.140057	0.159645	0.230895	0.290794
	8	0.246047	0.21768	0.11735	0	0.0819193	0.285518	0.266119	0.0908564
		1	2	3	4	5	6	7	8
	Sum	4.17536	4.80742	4.19564	3.35201	2.29188	2.44373	1.81292	1.85749
		id2a
		1	2	3	4	5	6	7	8
	1	0.74587	0.667612	0.80105	0.68064	0.566466	0.51963	0.37141	0.173952
	2	0.513701	0.81824	0.856201	0.800523	0.255343	0.467244	0.409944	0.339255
	3	0.795715	0.786573	0.812006	0.672914	0.692656	0.500639	0.265889	0.15154
	4	0.814694	0.728768	0.615987	0.531109	0.65801	0.587986	0.410104	0.248594
	5	1	0.570064	0.419482	0.262606	0.343964	0.254156	0.19159	0.0768219
	6	0.7135	0.485078	0.228715	0.299732	0.167596	0.246281	0	0.0491321
	7	0.480256	0.567088	0.33286	0.264957	0.206322	0.0408686	0.0528759	0.0713911
	8	0.524	0.341889	0.530834	0.483759	0.0950893	0.00780182	0.10376	0.0622425
		1	2	3	4	5	6	7	8
	Sum	5.58774	4.96531	4.59713	3.99624	2.98545	2.62461	1.80557	1.17293
		klf2b
		1	2	3	4	5	6	7	8
	1	0.802873	0.750102	0.666585	0.722066	0.459473	0.323256	0.214138	0.0938984
	2	0.649292	0.514372	0.863699	0.740011	0.559134	0.155834	0.160574	0.121563
	3	1	0.823001	0.641272	0.498795	0.40915	0.130869	0.0867637	0.0417046
	4	0.761904	0.5341	0.526138	0.108699	0.154866	0.0670958	0.0392084	0.0338664
	5	0.369965	0.24185	0.133945	0.0850506	0.0425808	0.00406819	0.000218655	0.00303681
	6	0.0967546	0.0483703	0.0883285	0.00210653	0.00990952	0.0120357	0.000150747	0.00591722
	7	0.0136932	0	1.27e-05	0.0896005	5.71e-08	1.91e-10	0.0278206	0.0655028
	8	0.152563	0.109162	0.0126565	0.00153498	1e-05	0.0725899	0.0353967	0.0487191
		1	2	3	4	5	6	7	8
	Sum	3.84704	3.02096	2.93264	2.24786	1.63512	0.765749	0.564271	0.414208
		msx1a
		1	2	3	4	5	6	7	8
	1	0.447534	0.415574	0.251302	0.182185	0.00318531	1.71504e-08	0.0242366	0.0678492
	2	0.865435	0.63967	0.198105	0.24267	0.178342	0.165593	3.97246e-09	7.63547e-05
	3	1	0.43492	0.163358	0.224758	0.481947	0.187777	0.102075	3.33309e-05
	4	0.735232	0.77952	0.627356	0.209126	0.201542	0.276866	0.175846	0.0580739
	5	0.647099	0.367556	0.0954498	0.168578	0.0123093	0.0133981	0.0216812	0.00105641
	6	0.283829	0.113011	0.043	0.00417195	0.0358122	0.0653395	1.63808e-12	0.0110214
	7	0.0669041	0.0625087	0.0192695	0.0083615	1.8274e-05	0	1.12834e-10	0.111178
	8	0.0940324	0.0318194	0.0208159	1.03577e-05	2.0311e-05	5.16938e-08	0.0127598	0.0212672
		1	2	3	4	5	6	7	8
	Sum	4.14007	2.84458	1.41866	1.03986	0.913176	0.708974	0.336598	0.270556
		msx3
		1	2	3	4	5	6	7	8
	1	0.340723	0.272969	0.413831	0.185523	0.125239	0.0433001	5.02e-05	0.0521372
	2	0.601598	0.320264	0.340698	0.178829	0.395357	0.167183	0.0132589	0.000499402
	3	0.790881	0.401188	0.52153	0.29318	0.846968	0.59399	0.207053	6.74e-05
	4	1	0.761896	0.569443	0.331512	0.454466	0.23291	0.0537778	2.44e-06
	5	0.608291	0.646482	0.555174	0.0555453	0.102896	0.136258	0.0171035	0.000128946
	6	0.175366	0.212939	0.144146	0.118349	0.0230137	0.0403595	8.03e-13	0.00144591
	7	0.301836	0.29474	0.00399607	0.0239758	0.0556615	6.32e-10	7.26e-13	0.117541
	8	0.190968	0.135562	0.0374429	0.132047	3.01e-08	3.8e-05	6.96e-05	0
		1	2	3	4	5	6	7	8
	Sum	4.00966	3.04604	2.58626	1.31896	2.0036	1.21404	0.291313	0.171822
		smad6a
		1	2	3	4	5	6	7	8
	1	0.668241	0.729579	0.485751	0.301372	0.209006	0.123445	0.111269	0.121819
	2	1	0.536578	0.408324	0.340313	0.0379158	0.0242523	0.000354946	0
	3	0.763678	0.347042	0.57989	0.348681	0.123394	0.0959342	0.233586	0.172894
	4	0.52927	0.532032	0.301768	0.334627	0.114139	0.0798631	0.122175	0.180385
	5	0.320862	0.648404	0.508826	0.181419	0.112376	0.0870497	0.0377706	0.0487645
	6	0.446185	0.290972	0.286145	0.110997	0.261735	0.19842	0.0571071	0.141519
	7	0.237579	0.529335	0.120027	0.0972463	0.122758	0.0312224	0.220569	0.229966
	8	0.955439	0.299685	0.188797	0.0666611	0.155507	0.042621	0.317666	0.180599
		1	2	3	4	5	6	7	8
	Sum	4.92126	3.91363	2.87953	1.78132	1.13683	0.682809	1.1005	1.07595
		tfap2c
		1	2	3	4	5	6	7	8
	1	1	0.783962	0.803223	0.788702	0.287957	0.256781	0.362555	0.369959
	2	0.877603	0.84435	0.728376	0.71089	0.576655	0.383787	0.170236	0.21427
	3	0.889629	0.755204	0.765719	0.563658	0.289033	0.11329	0.0660959	0.00157297
	4	0.866085	0.648924	0.575471	0.141596	0.283621	0.0407286	0.0147207	2.79e-07
	5	0.365585	0.173903	0.215713	0.0328039	0.0436836	0.0313841	0.000216097	1.84e-07
	6	0.0784869	0.162509	0.0545571	0.124159	0.0469518	0.0293188	0	0.000975583
	7	0.0865362	0.0497279	0.0223285	0.0387605	0.0194214	2.06e-07	4.88e-13	0.141764
	8	0.0881739	0.057815	0.00307296	0.022331	0.000856127	0.071957	0.105525	0.0297892
		1	2	3	4	5	6	7	8
	Sum	4.2521	3.4764	3.16846	2.4229	1.54818	0.927246	0.719348	0.758332
		tle3a
		1	2	3	4	5	6	7	8
	1	0.443885	0.26275	0.333738	0.296698	0.221441	0.156063	0.0483793	0.0230969
	2	0.551151	0.365196	0.224589	0.15452	0.146653	0.158157	0.148387	0.0671519
	3	0.630801	0.550154	0.524254	0.175619	0.959172	0.35183	0.0875473	0.16823
	4	0.695334	0.519728	0.47311	0.240017	0.397279	0.201608	0.108545	0.17175
	5	1	0.252238	0.710641	0.600449	0.202356	0.124865	0.050199	0.278516
	6	0.568043	0.363937	0.380625	0.486247	0.379766	0.130222	0.356839	0.0711751
	7	0.235915	0.180869	0.121187	0.608454	0.276157	0.148033	0.460318	0
	8	0.3328	0.470833	0.294542	0.504879	0.324375	0.0207909	0.252549	0.522922
		1	2	3	4	5	6	7	8
	Sum	4.45793	2.9657	3.06269	3.06688	2.9072	1.29157	1.51276	1.30284
		tll1
		1	2	3	4	5	6	7	8
	1	0.907689	0.594767	0.319346	0.273148	0.0298886	5.01e-11	4.58e-06	5.24e-07
	2	0.951633	0.22189	0.391026	0.379908	0.632301	0.427722	0.180477	0.391516
	3	0.26268	0.109837	0.0866145	0.0699304	0.0702548	0.264377	0.212602	6.07e-07
	4	0.239556	0.302224	0.365572	3e-05	0.00169281	0.0175531	5.66e-19	0
	5	0.312221	0.00829886	0.000206825	7.9e-05	1.55e-08	0.114895	2.42e-11	7.9e-07
	6	1	0.20513	0.0772008	0.509384	0.131717	0.080321	8.46e-05	0.00558833
	7	0.0127646	0.360347	0.157981	0.122292	0.20233	0.326913	0.0571762	0.32009
	8	0.0124496	0.341477	0.132846	0.143843	0.128263	0.210425	0.083023	2.55e-17
		1	2	3	4	5	6	7	8
	Sum	3.69899	2.14397	1.53079	1.49861	1.19645	1.44221	0.533367	0.717196
		ube2e2
		1	2	3	4	5	6	7	8
	1	0.767674	0.553297	0.663614	0.364467	0.186065	0.259807	0.207082	0.147724
	2	0.685259	0.58187	0.457509	0.306554	0.555245	0.422795	0.0753943	0.0737928
	3	0.774258	0.74689	0.607176	0.445377	0.595537	0.525598	0.277862	0.275867
	4	0.921163	0.730074	0.560459	0.664058	0.572318	0.250578	0.472088	0.503405
	5	0.841689	0.813272	0.446861	0.332253	0.564874	0.575809	0.316031	0.280789
	6	0.944847	1	0.460319	0.564131	0.607538	0.443488	0.36755	0.0107646
	7	0.286424	0.359181	0.478888	0.217021	0.268064	0.104391	0.0681552	0.0304797
	8	0.315853	0.42795	0.554971	0.774654	0.119369	0.131203	0	0.00941795
		1	2	3	4	5	6	7	8
	Sum	5.53717	5.21253	4.2298	3.66851	3.46901	2.71367	1.78416	1.33224
		ved
		1	2	3	4	5	6	7	8
	1	0.864847	0.778648	0.5398	0.379843	0.342402	0.256847	0.134693	0.0898796
	2	0.888465	0.760855	0.576604	0.479865	0.346517	0.216295	0.0429223	0.0452098
	3	0.935358	0.816061	0.519527	0.508621	0.27128	0.178218	0.042756	0.0434197
	4	0.970389	0.797887	0.671488	0.548465	0.474579	0.226511	0.0608751	0.0711356
	5	1	0.86176	0.704385	0.643473	0.312631	0.204638	0.159518	0.0503014
	6	0.915424	0.838697	0.793906	0.718431	0.305636	0.215195	0.0288333	0.0523166
	7	0.973595	0.880707	0.639366	0.588515	0.191833	0.131019	0	0.151077
	8	0.85812	0.881239	0.670509	0.670521	0.159983	0.100399	0.0751788	0.0247505
		1	2	3	4	5	6	7	8
	Sum	7.4062	6.61585	5.11558	4.53773	2.40486	1.52912	0.544776	0.52809
		vent
		1	2	3	4	5	6	7	8
	1	0.131874	0.115219	0.115821	0.0445292	0.0623681	0.00822542	0.0787114	0.0304504
	2	0.301243	0.341028	0.113887	0.140239	0.0885835	0.0878441	0.00893782	0.0209704
	3	0.279195	0.206438	0.430191	0.151133	0.210891	0.145803	0.0648477	0.0726278
	4	0.372386	0.241465	0.551801	0.470411	0.101081	0.11883	0.0889402	0.0372857
	5	0.372187	0.736525	0.458597	0.483348	0.362584	0.268576	0.052442	0.00503092
	6	0.711582	0.61575	0.516133	0.724804	0.438317	0.437049	0.00650985	0.106087
	7	0.72326	0.595571	0.484541	1	0.301655	0.230541	0.167406	0.258901
	8	0.723988	0.740105	0.704964	0.363784	0.271913	0.286265	0.12486	0
		1	2	3	4	5	6	7	8
	Sum	3.61572	3.5921	3.37593	3.37825	1.83739	1.58313	0.592655	0.531353
		vox
		1	2	3	4	5	6	7	8
	1	0.608152	0.727097	0.574814	0.58961	0.614863	0.514556	0.438165	0.265441
	2	0.794252	0.688552	0.712357	0.681142	0.475911	0.463718	0.368464	0.433022
	3	0.857645	0.775939	0.680175	0.702558	0.630167	0.363439	0.417308	0.199417
	4	0.932876	0.733867	0.695456	0.669925	0.703684	0.571786	0.427582	0.368304
	5	1	0.798822	0.819881	0.872958	0.682565	0.657159	0.591543	0.09584
	6	0.938064	0.809989	0.863882	0.84715	0.790212	0.727657	0.188021	0.285672
	7	0.763071	0.736763	0.746475	0.911846	0.680036	0.641102	0.240983	0.413352
	8	0.686294	0.746918	0.63383	0.879071	0.786429	0.688804	0.354256	0
		1	2	3	4	5	6	7	8
	Sum	6.58035	6.01795	5.72687	6.15426	5.36387	4.62822	3.02632	2.06105

## Sheet: Table H
S5 Fig
		cbx7a
		1	2	3	4	5	6	7	8
	1	2.07255e-08	9.39355e-06	0.559599	0.152179	1.99379e-07	1.60948e-22	1.68943e-33	5.17701e-38
	2	0.00139075	0.00185778	0.480209	1	4.17733e-08	1.93322e-06	2.26136e-33	1.00923e-43
	3	1.18379e-06	0.0006185	0.226203	0.240364	3.05338e-11	5.48119e-25	7.79995e-62	3.11913e-85
	4	3.42832e-18	2.87333e-06	7.15749e-06	9.8943e-11	2.67645e-31	5.1174e-37	6.9533e-78	0
	5	0.00271821	3.61431e-06	2.24099e-06	4.56071e-10	5.65399e-18	4.39502e-23	2.12151e-29	1.7607e-32
	6	0.557032	0.00189059	5.81082e-09	0.0016748	1.24521e-17	4.16198e-30	4.1666e-07	7.56636e-08
	7	4.52958e-12	2.75659e-34	3.66685e-08	0.000724937	8.79632e-10	3.06443e-33	6.62915e-11	0.787577
	8	3.05156e-21	4.20251e-25	2.64522e-11	0.000512054	6.5267e-13	1.44295e-31	0.203167	4.84146e-09
		1	2	3	4	5	6	7	8
	Sum	0.561142	0.00438275	1.26602	1.39545	2.42063e-07	1.93322e-06	0.203167	0.787577
		csad
		1	2	3	4	5	6	7	8
	1	1	0.896952	0.659327	0.50827	0.388399	0.319369	0.0612786	0.0178869
	2	0.736925	1	0.48812	0.0283374	0.93563	0.0547694	0.256946	0.0557596
	3	0.349625	0.262718	0.248439	0.0129601	0.767224	0.530181	9.42e-06	2.3e-11
	4	0.040234	0.0348481	0.529181	0.0289296	5.56e-07	4.03e-17	2.38e-16	7.71e-14
	5	0.402102	0.156433	0.00407502	7.3e-05	3.05e-06	2.72e-08	1.27e-16	0
	6	0.00113054	0.00158912	0.833047	0.19657	2.27e-09	0.0600601	1.34e-11	1.03e-10
	7	0.312352	4.65e-08	0.139422	0.284024	0.121167	0.168398	0.00700503	2.32e-10
	8	0.506756	0.0867681	1.57e-06	0.337893	0.0887777	0.00377226	1.38e-14	1.37e-07
		1	2	3	4	5	6	7	8
	Sum	3.34912	2.43931	2.90161	1.39706	2.3012	1.13655	0.325239	0.0736467
		foxi3a
		1	2	3	4	5	6	7	8
	1	0.390279	1	0.155746	1.96e-05	1.73e-20	4.1e-08	2e-08	2e-07
	2	0.145326	0.0430352	0.0580302	0.0124965	4.25e-16	0.0677668	0.163501	0.00345451
	3	0.241304	0.0267593	0.0322672	3.06e-15	1.9e-05	0.229862	0.0810381	5.52e-05
	4	4.75e-06	0.259967	0.0282321	9.23e-10	0.0017616	6.42e-08	1.93e-05	4.88e-14
	5	0.131859	0.00567694	4.56e-07	1.86e-18	1.63e-10	9.16e-08	3.87e-05	3.03e-10
	6	4.42e-23	4.39e-21	7.62e-15	1.67e-17	1.09e-12	5.18e-14	1.69e-05	3.08e-07
	7	7.77e-21	0	3.73e-28	5.43e-22	3.31e-18	1.29e-27	0.35397	0.000607791
	8	3.15e-13	7.61e-18	1.17e-20	1.38e-22	1.27e-17	1.81e-21	0.0495857	2.12e-22
		1	2	3	4	5	6	7	8
	Sum	0.908773	1.33544	0.274276	0.0125161	0.0017806	0.297629	0.64817	0.00411801
		fzd4
		1	2	3	4	5	6	7	8
	1	0.582079	0.33872	0.10827	0.422577	0.216913	0.932573	0.246158	0.165928
	2	0.358157	0.555848	0.443003	0.456291	0.0424877	0.322499	0.000560526	0.00298948
	3	0.37961	0.306958	0.521898	0.319258	0.123368	0	2.92e-09	0.00577691
	4	0.283393	0.138161	1	0.556919	0.0123648	7.78e-07	0.231234	0.238469
	5	0.201267	0.654564	0.312759	0.104238	0.00143011	1.6e-06	0.0403132	0.0257249
	6	0.0725772	0.135566	0.225617	0.0980651	1.26e-05	5.3e-06	0.0877692	0.0089385
	7	0.462834	0.366125	0.0512577	0.176024	0.0812026	0.141645	0.083043	8.14e-05
	8	0.586607	0.115183	0.054614	0.000430679	0.198717	0.322307	0.143567	5.31e-05
		1	2	3	4	5	6	7	8
	Sum	2.92652	2.61113	2.71742	2.1338	0.676495	1.71903	0.832645	0.447961
		fzd5
		1	2	3	4	5	6	7	8
	1	1.01e-10	0.423667	0.656959	5.46e-08	1	0.0924155	9.52e-40	2.26e-72
	2	9.23e-06	0.00212618	0.498198	1.42e-05	0.216376	0.0363413	0.31538	0.694357
	3	3.13e-14	1.08e-11	2.66e-06	4.56e-15	5.16e-30	6.95e-53	2.5e-68	2.04e-35
	4	8.61e-25	1.47e-21	1.44e-12	1.83e-21	3.99e-33	1.81e-30	2.7e-65	1.53e-36
	5	0	1.36e-19	9.11e-05	1.11e-08	2.56e-24	7.38e-16	1.51e-42	1.53e-24
	6	2.85e-28	5.27e-07	6.84e-05	3.08e-09	1.29e-17	8.47e-11	1.42e-09	1.33e-07
	7	3.7e-17	0.0782514	9.22e-13	5.63e-11	0.0178397	0.292036	0.00427387	1.08e-11
	8	0.599418	0.0788066	3.96e-07	2.87e-09	0.0104085	0.750013	0.000118266	1.2e-50
		1	2	3	4	5	6	7	8
	Sum	0.599427	0.582852	1.15532	1.42717e-05	1.24462	1.17081	0.319772	0.694358
		hsd3b2
		1	2	3	4	5	6	7	8
	1	0.0270828	1.11044e-06	0.370147	0.158345	0.000206425	0	2.53237e-13	2.24296e-18
	2	0.000123914	0.00502305	0.112922	0.289954	0.00622854	8.27506e-08	1.33297e-12	1.26822e-21
	3	0.54371	1	0.0235136	0.00172056	2.64221e-08	3.44755e-26	2.15376e-26	0.763443
	4	0.631471	0.124296	0.00139646	1.60371e-06	1.2349e-15	7.80304e-20	3.33834e-21	0.205277
	5	1.40855e-10	0.0974041	0.00347755	0.000231882	4.40713e-15	0.000189368	1.14558e-09	0.0527547
	6	0.141455	0.66605	1.47603e-06	0.0209284	6.19553e-11	5.48716e-06	1.3273e-06	6.65508e-07
	7	0.821113	1.03365e-14	0.00116517	0.575476	4.75355e-18	6.96106e-17	4.34404e-10	2.91973e-09
	8	0.429219	0.695981	0.00429809	3.20333e-06	9.84935e-18	2.2346e-19	2.81785e-12	1.18163e-19
		1	2	3	4	5	6	7	8
	Sum	2.59417	2.58876	0.516921	1.04666	0.00643499	0.000194937	1.32888e-06	1.02148
		id3
		1	2	3	4	5	6	7	8
	1	0.447711	0.524532	0.429521	0.322607	0.183748	0.157249	0.195236	0.168645
	2	0.397575	0.495684	0.407713	0.390315	0.253066	0.165167	0.201342	0.153993
	3	0.376866	0.445186	0.291215	0.273545	0.186609	0.168549	0.0655907	0.0494343
	4	0.225575	0.268525	0.206984	0.524046	0.17972	0.0511331	0.0592441	0.0855567
	5	0.248612	0.18136	0.415902	0.640376	0.154187	0.0317992	0.181712	0.0201239
	6	0.194937	0.501721	0.619978	0.203893	0.0572575	0.0394565	0	0.457293
	7	0.606985	0.51199	0.374571	0.686562	0.0669227	0.409266	0.236433	0.639783
	8	0.710887	0.485911	0.410701	0.246462	0.243367	0.268443	0.676141	1
		1	2	3	4	5	6	7	8
	Sum	3.20915	3.41491	3.15658	3.28781	1.32488	1.29106	1.6157	2.57483
		id4
		1	2	3	4	5	6	7	8
	1	0	2.92e-20	7.18e-12	6.48e-24	3.12e-15	1.99e-10	0.00172722	0.0708845
	2	5.43e-23	2.31e-16	7.02e-06	2.66e-17	3.84e-12	4.74e-06	1.15e-10	2.52e-20
	3	2.07e-11	6.74e-09	0.00042781	0.122675	0.186266	0.123199	6.93e-16	3.99e-24
	4	6.11e-18	4.75e-10	0.0215826	0.0331952	0.0395171	0.0992542	2.6e-10	8.99e-31
	5	3.74e-32	1.28e-24	8.14e-11	2.97e-05	0.000127462	0.000113939	1.69e-09	2.66e-21
	6	1.06e-28	2.61e-32	5.47e-13	5.24e-10	8.17e-09	1.18e-08	9.41e-10	0.0141789
	7	0.0402262	0.0695294	0.0996112	2.97e-05	0.00202185	0.0014969	4.66e-16	1
	8	0.0317091	0.0914886	0.0215236	0.0565717	3.92e-05	0.000154279	2.04e-08	0.806515
		1	2	3	4	5	6	7	8
	Sum	0.0719353	0.161018	0.143152	0.212502	0.227972	0.224223	0.00172724	1.89158
		lats1
		1	2	3	4	5	6	7	8
	1	3.27e-09	5.73e-08	1.81e-12	1.75e-05	8.49e-10	0.885482	0.734818	0.269579
	2	0.621222	0.00357366	5.7e-11	0.182712	0.708128	0.293296	0.085923	0.476542
	3	0.0263668	0.0028762	0.000264056	0.165673	0.25256	0.455633	0.423126	0.869093
	4	0.0204312	0.429137	7.6e-06	1	1.33e-06	0.00529229	0.00788514	0.598146
	5	0.578334	0.195442	0.000422815	0.123061	0.114733	0.501322	0.000285964	0.11727
	6	0.185234	8.75e-05	1.4e-06	0.106599	0.00219021	0.208748	0.794572	0.00263931
	7	9.84e-07	0	1.33e-10	1.92e-07	5.83e-10	1.02e-12	0.407292	0.729535
	8	0.382426	0.403528	1.1e-11	2.19e-05	1.2e-12	2.51e-13	0.713879	5.04e-08
		1	2	3	4	5	6	7	8
	Sum	1.81401	1.03464	0.000695871	1.57808	1.07761	2.34977	3.16778	3.0628
		msx2b
		1	2	3	4	5	6	7	8
	1	5.97e-10	1.15e-21	8.5e-08	0.00173392	0.335009	0.201138	0.184453	0.00641342
	2	0.359491	7.57e-06	1.18e-08	3.37e-06	0.112675	0.00890255	4.25e-06	2.89e-06
	3	0.47353	0.0868321	1.12e-08	0.070676	0.195117	1.53e-06	2.98e-14	2.6e-24
	4	0.652206	0.28739	0.0367564	0.0482035	1	6.53e-07	1.05e-30	0
	5	1.73e-08	8.5e-08	3.94e-05	0.000607461	0.00209125	1.01e-10	2.21e-15	9.93e-13
	6	4.46e-16	6.57e-05	0.000484449	0.326452	4.24e-11	8.91e-14	7.3e-23	1.82e-21
	7	0.000760424	3.36e-07	0.0140508	0.222156	0.000370327	1.69e-10	8.76e-27	3.69e-20
	8	7.43e-08	4.48e-06	0.184104	0.624506	9.91e-06	3.4e-12	1.42e-19	3.41e-27
		1	2	3	4	5	6	7	8
	Sum	1.48599	0.3743	0.235435	1.29434	1.64527	0.210043	0.184457	0.00641631
		mthfd1l
		1	2	3	4	5	6	7	8
	1	0.346252	0.110142	0.276675	1.79e-05	0.687073	0.404576	3.55e-05	2.49e-07
	2	0.117236	0.0202734	0.390904	3.08e-07	0.197719	0.0123956	0.221254	0.15394
	3	8.52e-06	2.26e-06	0.0316102	4.07e-08	3.5e-07	2.08e-09	1.06e-10	0.148256
	4	0.127426	0.0845116	0.343137	5.19e-06	0.000273794	0.00375702	3.49e-09	0.120397
	5	0.0052402	1	0.846939	0.387379	8.37e-08	0.202343	0.499979	0.0108414
	6	4.79e-10	0.0276524	0.545308	0.233998	7.82e-07	0.084255	0.470261	0.0322487
	7	0.000341433	1.05e-07	0.000973253	0.0659462	1.2e-07	1.38e-08	0.267234	0.000605602
	8	2.83e-09	2.35e-08	0.120557	0.16998	1.3e-07	1.81e-07	0.00332257	0
		1	2	3	4	5	6	7	8
	Sum	0.596505	1.24258	2.5561	0.857327	0.885067	0.707327	1.46209	0.466289
		nkd1
		1	2	3	4	5	6	7	8
	1	0	2.64e-18	9.08e-10	2.17e-19	2.01e-17	1.04e-09	3.77e-08	5.06e-11
	2	1.02e-10	2.36e-05	7.68e-06	0.00157577	2.36e-17	0.000730338	2.18e-08	3.26e-08
	3	0.441617	0.268046	0.162423	0.000400422	0.200121	0.509934	0.149561	0.000710874
	4	0.178423	0.379607	0.199645	0.0972527	0.259612	0.197642	0.366312	5.02e-06
	5	3.36e-07	0.54749	0.188676	7.12e-05	0.0564046	0.000929309	0.0110486	8.88e-07
	6	1.58e-05	0.625053	0.0677054	0.63826	6.95e-05	2.17e-05	6.03e-09	0.432838
	7	0.101273	1	0.105038	0.198898	0.21329	0.304493	0.0382228	0.0694719
	8	0.0245698	0.219003	0.10901	0.163279	0.441419	0.693612	0.0177184	1.29e-16
		1	2	3	4	5	6	7	8
	Sum	0.745899	3.03922	0.832504	1.09974	1.17092	1.70736	0.582863	0.503027
		nkx2.7
		1	2	3	4	5	6	7	8
	1	2.16e-41	4.83e-35	1.33e-07	3.38e-62	1.08e-53	3.95e-88	4.71e-79	8.6e-73
	2	0.562509	0.630698	1.84e-08	3.14e-13	4.62e-28	2.67e-56	1.77e-55	5.23e-53
	3	0.000120177	0.745796	0.0665079	2.72e-08	8.67e-14	2.93e-58	0	1.16e-47
	4	2.2e-41	1.29e-19	3e-07	1.22e-06	2.69e-16	2.82e-54	4.47e-103	4.39e-73
	5	0.00459631	0.00685978	0.0224745	0.165839	0.934504	8.62e-21	7.32e-19	4.94e-17
	6	2.33e-16	1	0.984572	0.290261	0.305704	0.240783	3.16e-14	7.48e-09
	7	0.727598	0.358297	0.429931	1.35e-05	0.00488677	0.425138	4.18e-05	0.000203858
	8	0.578686	0.63849	0.00909022	1.32e-09	0.102793	0.496678	0.325396	0.252179
		1	2	3	4	5	6	7	8
	Sum	1.87351	3.38014	1.51258	0.456115	1.34789	1.1626	0.325438	0.252383
		nrarpb
		1	2	3	4	5	6	7	8
	1	0.523813	0.436552	0.382549	0.317566	0.363902	0.290198	0.259337	0.396268
	2	0.204862	0.340386	0.293541	0.337329	0.370046	0.204223	0.116271	0.0681599
	3	0.324474	0.191399	0.454384	0.477398	0.465782	0.54431	0.474617	1
	4	0.434588	0.628137	0.560565	0.335885	0.58654	0.636927	0.945073	0.906407
	5	0.580732	0.492394	0.207286	0.060473	0.288715	0.551356	0.47966	0.734959
	6	0.438239	0.300327	0.171423	0.173886	0.278482	0.529948	0.508762	0.446
	7	0.212716	0.150309	0.0830513	0	0.290692	0.0875308	0.188941	0.127631
	8	0.0877796	0.0858732	0.103029	0.0551006	0.284449	0.277203	0.0968058	0.0594452
		1	2	3	4	5	6	7	8
	Sum	2.8072	2.62538	2.25583	1.75764	2.92861	3.12169	3.06947	3.73887
		nudt4b
		1	2	3	4	5	6	7	8
	1	0.0264713	0.272006	1.29e-05	0.000187176	2.88e-06	0.40562	0.0327364	0.2508
	2	0.408276	0.000248619	1.01e-06	0.000206091	3.45e-08	0.179618	1	0.0513835
	3	3.7e-05	5.63e-07	0.000116677	2.75e-07	0.0538366	0.0160857	0.302137	1.64e-05
	4	0.260626	1.57e-05	3.38e-07	0.706611	0.297762	0.140358	2.92e-10	2.46e-18
	5	4.7e-12	1.16e-07	0.000294864	0.0869093	0.26619	0.465412	0.000131833	3.65e-08
	6	4.52e-26	4.88e-09	1.53e-08	0.0752228	0.00929222	0.0726867	1.86e-09	2.36e-10
	7	5.05e-21	0	5.02e-13	8.47e-09	6.81e-10	4.9e-20	2.61e-14	6.75e-08
	8	4.59e-16	5.21e-25	1.43e-15	5.61e-08	2e-14	1.79e-13	0.317431	3.2e-18
		1	2	3	4	5	6	7	8
	Sum	0.69541	0.272271	0.000425804	0.869137	0.627083	1.27978	1.65244	0.3022
		pcdh18a
		1	2	3	4	5	6	7	8
	1	0.144928	1.51e-07	3.73e-07	5.49e-08	1.81e-10	0.0112405	0.130044	0
	2	7.42e-05	4.41e-06	9.03e-10	6.24e-07	4.43e-10	0.0797639	4.17e-09	7.85e-11
	3	0.239946	0.069802	0.0143645	0.407311	0.661006	0.276268	0.0608609	0.94687
	4	0.276646	0.000353369	1	0.258597	0.202671	0.412081	0.147476	0.425538
	5	0.55676	0.308045	0.487508	0.605679	0.508859	0.297372	0.0109541	0.500036
	6	0.215703	2.25e-07	0.412361	0.0175338	0.277333	0.21545	0.403004	0.942579
	7	1.46e-07	0.154618	0.00140968	0.035053	5.23e-06	0.312346	0.15714	0.301725
	8	4.91e-05	0.000907653	0.00627761	0.00235932	0.00018542	0.00897183	2.75e-05	0.171267
		1	2	3	4	5	6	7	8
	Sum	1.43411	0.53373	1.92192	1.32653	1.65006	1.61349	0.909507	3.28801
		ppp1r14c
		1	2	3	4	5	6	7	8
	1	0.0449844	0.00132621	0.0549834	0.0892459	0.00132913	0	0.0903125	0.0567123
	2	0.00221339	0.0369666	0.052725	0.107595	2.47e-05	2.3e-05	0.0118031	0.020971
	3	0.0252665	3.63e-06	0.0284125	0.0416716	0.0079984	0.0388795	0.00427091	0.318132
	4	0.0446101	0.0193053	0.0310344	0.241634	0.153206	0.0514367	0.112231	0.259496
	5	0.270785	0.130392	0.129825	0.0732224	0.18216	0.378076	0.284371	0.884907
	6	0.576037	0.326839	0.420782	0.441633	0.375049	0.28504	1	0.839229
	7	0.276585	0.364269	0.431426	0.315905	0.377117	0.377838	0.864165	0.814541
	8	0.185607	0.0875499	0.389617	0.413195	0.344187	0.448541	0.713716	0.589451
		1	2	3	4	5	6	7	8
	Sum	1.42609	0.966652	1.53881	1.7241	1.44107	1.57983	3.08087	3.78344
		skilb
		1	2	3	4	5	6	7	8
	1	0.134418	0.0833436	0.107887	0.130152	0.214403	0	0.120534	0.0585223
	2	0.169153	0.016112	0.153875	0.103994	0.149168	0.0255029	0.0976211	0.0472378
	3	0.110904	0.160456	0.0944294	0.181192	0.376301	0.210073	0.132954	0.527345
	4	0.0676391	0.24043	0.165352	0.230028	0.384383	0.326546	0.5326	0.603875
	5	0.367425	0.338742	0.190917	0.0972614	0.304733	0.56522	0.34428	0.490552
	6	0.534664	0.43522	0.468664	0.720674	0.410702	0.479737	0.631512	0.560316
	7	0.773123	0.915181	0.893546	0.485592	0.848265	0.665207	0.516052	0.206989
	8	0.582381	0.89671	0.983544	0.936774	1	0.911279	0.135258	0.22807
		1	2	3	4	5	6	7	8
	Sum	2.73971	3.08619	3.05822	2.88567	3.68795	3.18357	2.51081	2.72291
		wwtr1
		1	2	3	4	5	6	7	8
	1	0.187237	0.0641035	0.129356	6.14e-07	1.51e-10	1.47e-10	0.0227228	0.406083
	2	0.103103	1.38e-07	0.103524	9.56e-11	1.45e-12	5.59e-06	0.0357226	0.0380103
	3	0.000124561	0.162395	0.0125604	0.0377749	0.040343	0.0122684	0.204083	0.0246886
	4	1.95e-09	0.232646	0.0510839	1	0.38624	0.000967615	3.77e-07	4.48e-08
	5	0.000443128	2.46e-05	0.293082	0.484901	0.00189577	5.01e-08	1.9e-06	5.89e-05
	6	0.164741	0.0698641	0.00610905	0.000747984	2.43e-07	1.89e-08	1.39e-13	4.09e-05
	7	5.85e-10	1.75e-16	5.61e-09	0.00130386	0	2.9e-11	5.16e-06	8.06e-05
	8	4.56e-10	2.72e-09	6.37e-07	1.41e-12	3.82e-07	4.39e-05	9.19e-06	5.78e-19
		1	2	3	4	5	6	7	8
	Sum	0.45565	0.529034	0.595716	1.52473	0.428479	0.0132856	0.262545	0.468962
		zfp36l1b
		1	2	3	4	5	6	7	8
	1	0.120177	0.0585461	0.000197657	0.0446569	0.308479	0.041127	7.1e-14	8.74e-17
	2	0.0359672	0.0910785	0.303287	0.0819753	0.00206069	2.33e-08	0.056693	0.196748
	3	0.105858	0.214452	0.0493259	0.161114	0.151472	0.0104019	4.95e-20	1.38e-05
	4	0.293897	0.0393957	0.0146358	0.00919844	0.338044	0.0899384	0.102954	0.00199942
	5	0.09028	1	0.102487	0.0817384	0.00545642	0.000479821	0.019842	0.000717441
	6	2.19e-05	0.0931688	0.0673782	0.223644	0.000155479	0.000140216	1.25e-08	0.187076
	7	0.212616	0.1326	0.153607	0.154947	0.00388208	0.208109	0.163884	0.0651809
	8	0.205607	0.251123	0.212393	0.241412	0.134278	0.264373	0.165953	0
		1	2	3	4	5	6	7	8
	Sum	1.06442	1.88036	0.903311	0.998685	0.943827	0.61457	0.509326	0.451736

## Sheet: Table I
S6 Fig		chd
		1	2	3	4	5	6	7	8
	1	0.00878901	0.0107973	0.0191968	0.0121617	0.0295625	0.000383446	0.0244127	0.126159
	2	0.0279311	0.00774012	0.0667554	0.0305872	0.0123664	0.0293165	0.184672	0.151335
	3	0.0227606	0.040047	0.0379809	0.0681029	0.197977	0.470467	0.740675	0.731827
	4	0.0242879	0.110468	0.0530466	0.0514354	0.206	0.700416	0.964708	0.818128
	5	0	0.0192056	0.0634986	0.0567685	0.164486	0.267275	0.729643	0.824277
	6	0.0141113	0.0224797	0.0931144	0.0562163	0.19022	0.204814	0.650803	0.851256
	7	0.000138849	0.0182713	0.027973	0.0863783	0.574534	0.574379	0.884808	0.854452
	8	0.000412174	0.0228571	0.0878904	0.0640299	0.561878	0.900667	0.869202	1
		1	2	3	4	5	6	7	8
	Sum	0.098431	0.251866	0.449456	0.42568	1.93702	3.14772	5.04892	5.35743
		def6a
		1	2	3	4	5	6	7	8
	1	0.190641	0.185965	0.00176806	3.54e-05	5.9e-32	1.13e-35	7.09e-44	9.69e-48
	2	0.0616316	0.0103681	0.0119834	0.00795127	4.27e-25	7.67e-16	3.69e-46	0
	3	0.000803866	0.000667769	0.004819	0.0430879	5.81e-21	6.77e-26	1.42e-59	5.32e-25
	4	0.00975891	0.290971	0.299186	0.341989	0.00832248	9.27e-36	7.62e-24	5.23e-21
	5	2.34e-13	0.000408736	0.361083	0.677737	0.000746339	0.0454168	3.28e-06	0.000398986
	6	1.96e-07	0.0662538	0.649163	0.141889	7.95e-05	0.619157	0.659428	1.76e-06
	7	0.476507	0.541311	0.346024	0.0821598	4.05e-05	1.18e-06	1.4e-08	6.33e-08
	8	0.00154285	0.00652633	1	0.475714	4.15e-06	3.19e-06	2.23e-09	0.37095
		1	2	3	4	5	6	7	8
	Sum	0.740885	1.10247	2.67403	1.77056	0.00919297	0.664579	0.659431	0.371351
		grk7b
		1	2	3	4	5	6	7	8
	1	1.76e-58	4.4e-37	2.45e-45	0	2.24e-31	1.99e-54	1.55e-69	2.53e-43
	2	1.98e-24	3.85e-07	6.1e-17	8.21e-23	1.31e-41	3.68e-40	6.3e-32	7.67e-39
	3	1.32e-05	0.000369023	0.000182701	0.038147	0.0824501	0.212958	6.81e-09	2.38e-07
	4	1.36e-05	5.39e-07	3.45e-07	0.661613	0.275588	0.00131609	0.413615	1.07e-06
	5	0.596726	0.060853	0.000139779	7.84e-06	1.14e-05	0.000402813	0.458744	0.448439
	6	1.71e-16	1.76e-09	2.49e-09	3.54e-10	2.27e-19	4.35e-20	0.334382	1
	7	0.979043	1.16e-07	5.26e-14	5.83e-13	3.52e-30	1.41e-21	1.25e-05	0.0669783
	8	0.00280991	2.53e-05	2.57e-10	2.88e-15	1.17e-15	2.33e-19	0.0022867	0.405355
		1	2	3	4	5	6	7	8
	Sum	1.57861	0.0612484	0.000322828	0.699768	0.358049	0.214677	1.20904	1.92077
		her11
		1	2	3	4	5	6	7	8
	1	1.13e-10	3.81e-06	0.0519662	4.35e-06	0.0853127	0.149697	0.262098	0.649614
	2	2.84e-07	7.42e-05	0.0544153	0.00042074	0.0310735	0.322593	0.324631	0.761975
	3	0.0329519	0.348577	0.0107555	0.0535968	0.042344	0.199545	0.540882	0.0292765
	4	0.0206025	0.0186743	0.0943098	0.0026474	0.00273191	0.0760508	0.202177	0.00141208
	5	0	0.000345531	0.227144	0.0931924	0.361422	0.0470706	0.227644	0.0102098
	6	1.02e-06	0.010095	0.241991	0.0557853	0.310332	0.14493	0.226175	1
	7	0.0511274	7.85e-06	0.0102145	0.67281	0.404189	0.721327	0.937837	0.998003
	8	1.08e-07	2.41e-06	0.0622199	0.0739375	0.455423	0.74606	0.999189	0.575108
		1	2	3	4	5	6	7	8
	Sum	0.104683	0.37778	0.753017	0.952395	1.69283	2.40727	3.72063	4.0256
		ip6k2a
		1	2	3	4	5	6	7	8
	1	0.169771	0.174475	0.352101	0.183111	0.207372	0	0.123277	0.07859
	2	0.179084	0.156302	0.287899	0.378928	0.231317	0.117719	0.610295	0.660171
	3	0.28755	0.365519	0.593122	0.186586	0.489691	0.463027	0.333936	1
	4	0.451219	0.416605	0.147796	0.217426	0.545733	0.0753792	0.55148	0.608072
	5	0.153674	0.0751504	0.438019	0.383454	0.439667	0.750537	0.559362	0.297328
	6	0.486937	0.321392	0.274205	0.10939	0.536077	0.421979	0.316069	0.40661
	7	0.150485	0.101167	0.362134	0.155617	0.434483	0.101012	0.404567	0.315021
	8	0.373628	0.196268	0.500601	0.298987	0.120556	0.243532	0.236665	0.507316
		1	2	3	4	5	6	7	8
	Sum	2.25235	1.80688	2.95588	1.9135	3.0049	2.17319	3.13565	3.87311
		mhc1lia
		1	2	3	4	5	6	7	8
	1	0	6.18e-126	0.132156	2.59e-106	0.168705	0.00575049	3.65e-40	8.15e-32
	2	2.31e-63	1.78e-43	0.0951277	3.98e-55	0.0567652	0.00447714	2.21e-15	3.2e-16
	3	8.33e-55	6.86e-28	1.86e-31	4.47e-46	8.64e-39	1.99e-57	1.26e-69	1.95e-15
	4	6.38e-60	1.28e-56	2.27e-57	5.69e-41	1.53e-43	2.92e-73	1.03e-65	1.31e-37
	5	1.14e-134	9.67e-19	7.62e-09	1.41e-09	1.3e-13	5.91e-14	1	0.0645091
	6	3.1e-41	1.63e-14	1.6e-06	0.00357265	1.96e-10	5.75e-11	0.0384012	0.0439227
	7	3.92e-20	5.92e-10	3.29e-07	0.25273	0.000728726	0.252605	3.44e-05	5.31e-05
	8	5.08e-17	3.18e-14	3.69e-05	9.43e-09	0.239839	0.0209476	0.000807153	3.4e-06
		1	2	3	4	5	6	7	8
	Sum	5.08392e-17	5.92048e-10	0.227323	0.256303	0.466038	0.28378	1.03924	0.108488
		pmela
		1	2	3	4	5	6	7	8
	1	6.43e-09	4.82e-14	7e-08	8.91e-07	3.27e-07	8.83e-10	0.267565	0.000530864
	2	0.464872	2.47e-05	1.51e-05	6.1e-11	2.84e-13	4.62e-05	1.85e-07	7.95e-05
	3	0.112255	0.223517	1	0.031865	0.192152	0.999665	0.0335	3.01e-10
	4	0.0518243	0.165445	0.0519795	0.547728	0.237913	0.0245884	6.72e-05	3.02e-10
	5	9.38e-09	2.53e-09	6.37e-09	6.49e-06	9.42e-06	0.439002	1.02e-07	2.76e-09
	6	1.01e-08	0.0312654	0.00235639	0.0792123	0.0927152	0.11655	0.318873	1.36e-10
	7	0.0450032	0.000144304	0.0337941	0.0431694	0.107871	0.398151	7.64e-12	5.01e-14
	8	0.48804	2.16e-05	0.103015	0.119515	0.0980324	1.91e-08	1.47e-11	0
		1	2	3	4	5	6	7	8
	Sum	1.16199	0.420419	1.19116	0.821498	0.728694	1.978	0.620006	0.000610367
		si:ch211-133n4.4
		1	2	3	4	5	6	7	8
	1	0.311451	0.489228	0.359584	0.526637	0.62894	0.734147	0.685747	0.577475
	2	0.345985	0.755249	0.55127	0.793859	0.35605	0.509478	0.230316	0.455665
	3	0.2958	0.472665	0.305045	0.700963	0.247425	0.464205	0.447263	0
	4	0.236503	0.591251	0.575121	0.717713	0.788739	0.664497	0.470389	0.178307
	5	0.390218	0.665502	0.70978	1	0.621351	0.342428	0.641748	0.358483
	6	0.256081	0.343445	0.909474	0.464623	0.384433	0.667558	0.431405	0.478037
	7	0.588073	0.317714	0.976882	0.573111	0.358274	0.685143	0.474379	0.405213
	8	0.676471	0.81857	0.42494	0.392375	0.563775	0.490971	0.65339	0.124232
		1	2	3	4	5	6	7	8
	Sum	3.10058	4.45363	4.81209	5.16928	3.94899	4.55843	4.03464	2.57741
		sparc
		1	2	3	4	5	6	7	8
	1	0.0687428	0.0668003	0.127587	0.322274	0.201542	0.0444958	0.167886	0.421207
	2	1.22e-05	0.0810086	0.131653	0.0430082	0.101414	0.180358	0.248936	0.129576
	3	2.52e-11	3.5e-08	0.00417244	0.0120021	0.40915	0.0957121	7.69e-09	0.00182511
	4	9.74e-17	6.78e-21	4.12e-13	0.0814796	0.0232878	1.46e-09	0.158324	5.55e-19
	5	0.164354	0.108722	0.431489	0.105822	1.71e-12	9.95e-05	0.525138	1.17e-11
	6	0.0340865	0.278179	0.285484	2.45e-06	1.9e-10	4.97e-10	0.227347	0.803307
	7	1.52e-07	0.160651	0.00146468	0.229524	0.104703	0.424527	1	0.57338
	8	5.11e-05	0.000943136	0.00652254	0.138787	0.168958	0.170672	0.229674	0
		1	2	3	4	5	6	7	8
	Sum	0.267247	0.696305	0.988373	0.932899	1.00906	0.915864	2.55731	1.92929
		st8sia1
		1	2	3	4	5	6	7	8
	1	0	2.29e-06	0.0797264	0.339984	0.50542	0.783005	0.923439	1
	2	0.0431378	0.0424028	0.0751528	0.386953	0.307847	0.539544	0.427557	0.542038
	3	0.165457	0.0740859	0.0884981	0.362907	0.0212635	0.0927898	0.361477	0.260069
	4	0.0463117	0.0659344	0.0931778	0.0516135	0.0396354	0.310492	0.164714	0.112826
	5	9.58e-08	0.157593	0.141701	0.220981	0.0385987	0.100546	0.208334	0.21435
	6	0.0282206	0.195228	0.0246306	0.117531	0.235824	0.200402	0.140559	0.361716
	7	0.196573	0.217197	0.278099	0.189323	0.158127	0.294404	0.173512	0.145432
	8	0.122729	0.126191	0.137752	0.0484787	0.179167	0.305267	0.254131	0.116429
		1	2	3	4	5	6	7	8
	Sum	0.60243	0.878635	0.918737	1.71777	1.48588	2.62645	2.65372	2.75286
		zgc:113314
		1	2	3	4	5	6	7	8
	1	0.408292	0.407456	0.298377	0.437768	0.31099	1	0.655718	0.709454
	2	0.0157891	0.421291	0.331579	0.657692	0.459041	0.212528	0.34235	0.417343
	3	0.190152	0.0110683	0.0143731	0.371415	0.00466265	0.130713	0.191387	0.548796
	4	0.212832	0.0981781	0.00626093	0.555762	0.186236	0	0.0878392	0.45206
	5	0.209864	0.15726	0.139476	0.499297	0.438449	0.133836	0.0144935	0.38713
	6	0.394782	0.0586692	0.00681123	0.0615032	0.0604492	0.218056	0.41433	0.106851
	7	0.305038	0.102563	0.392161	0.0782964	0.393484	0.0271881	0.476451	0.321745
	8	0.0101153	0.215391	0.110383	0.0988055	0.051306	0.083923	0.163032	0.214926
		1	2	3	4	5	6	7	8
	Sum	1.74686	1.47188	1.29942	2.76054	1.90462	1.80624	2.3456	3.1583

## Sheet: Table J
S7C Fig		sizzled
		n1	n2	n3	n4	n5	Mean	S.D.
	5	111.118	101.699	77.8858	114.149	95.1126	99.9931	12.9587
	15	126.603	109.966	78.7855	98.5497	85.8088	99.9426	17.0914
	25	139.034	93.8485	74.8366	81.5789	87.4325	95.346	22.7317
	35	107.412	63.8244	64.1755	75.8917	69.0966	76.08	16.2628
	45	87.5238	34.0511	61.2745	49.6381	46.7399	55.8455	18.0523
	55	68.7668	19.3911	41.3549	28.3767	29.9239	37.5627	17.094
	65	37.523	7.97828	17.9794	8.82415	19.284	18.3178	10.6482
	75	14.3116	2.7495	8.47136	1.28091	6.65109	6.6929	4.60543
	85	5.52307	2.46347	2.46586	0.114094	1.64034	2.44137	1.76385
	95	3.13571	2.08712	1.65971	0.887817	1.30313	1.8147	0.769949
	105	2.24839	1.86839	0.597145	1.69281	2.01971	1.68529	0.573856
	115	1.80848	1.55458	2.14114e-16	2.13736	1.24484	1.34905	0.735602
	125	1.77767	1.48757	0.397719	2.74564	1.27302	1.53632	0.760107
	135	1.8024	1.68043	1.5271	2.96463	2.71302	2.13752	0.584665
	145	1.02245	1.95111	1.32155	1.80015	1.51389	1.52183	0.332054
	155	1.47987	2.24587	0.615632	1.59043	-1.09459e-16	1.18636	0.788056
	165	8.35933e-16	0.540623	0.0526893	0.684267	1.17343	0.490203	0.433296
	175	0.249933	1.04947e-15	0.670824	-4.67462e-16	0.0791195	0.199975	0.2525

[truncated: 2 more sheets: Table K, Table L]
