# Supplementary material for: The BMP signaling gradient is interpreted through concentration thresholds in dorsal–ventral axial patterning
Source: PLoS Biol. 2021 Jan 22;19(1):e3001059. doi: 10.1371/journal.pbio.3001059 (PMC7857602; doi:10.1371/journal.pbio.3001059)
Supplement: S3 Data — (XLSX) [file pbio.3001059.s019.xlsx]

## Sheet: Table A
Fig 3B
		sizzled	foxi1	bambia
	n1	62.6025	26.1189	9.04746
	n2	77.0534	33.4475	7.33112
	n3	65.4743	22.0109	5.38508
	n4	48.4406	21.0907	9.01062
	n5	83.4308	39.5922	6.13262
	n6			8.78246
	Mean	67.4003	28.452	7.61489
	S.D.	12.1356	7.07359	1.4499

## Sheet: Table B
Fig 3C
		sizzled	foxi1	bambia
	n1	1.6639	0.754585	0.536816
	n2	0.975188	0.931322	0.286801
	n3	1.50604	0.94933	0.180105
	n4	1.25697	0.540876	0.469538
	n5	1.38494	1.00638	0.299167
	n6			0.451741
	Mean	1.35741	0.836499	0.370695
	S.D.	0.233653	0.170109	0.124106

## Sheet: Table C
Fig 3D		pSmad5 intensity
		n1	n2	n3	n4	n5	Mean	S.D.
	5	97.9192	104.202	95.8558	93.974	108.028	99.9958	5.29006
	15	100.853	99.3702	98.8463	96.0938	106.982	100.429	3.62048
	25	92.7489	100.688	97.064	93.7176	116.831	100.21	8.76592
	35	97.1573	100.562	94.6078	84.1012	118.976	99.0808	11.3675
	45	98.2312	97.2969	87.3002	77.4555	104.26	92.9088	9.4519
	55	85.4745	89.7084	80.1094	66.8278	94.6883	83.3617	9.56015
	65	62.6025	77.0534	65.4743	48.4406	83.4308	67.4003	12.1356
	75	49.5206	70.418	48.1307	34.9233	64.1917	53.4369	12.572
	85	31.2973	47.3042	28.417	29.3359	45.8947	36.4498	8.35111
	95	19.1913	31.9318	16.1721	17.9646	32.6766	23.5873	7.18568
	105	12.7149	19.777	11.0368	11.3513	24.7433	15.9247	5.43542
	115	6.38162	14.1416	8.11794	7.37713	18.3195	10.8676	4.60692
	125	7.10748	6.87588	6.03774	5.62282	13.0525	7.73928	2.71105
	135	4.86617	3.42873	4.45654	2.96655	8.78617	4.90083	2.05927
	145	4.00664	2.12952	2.37225	1.63745	4.74191	2.97755	1.18772
	155	2.9183	1.07843	1.20502	1.15977	2.9537	1.86304	0.877075
	165	1.31634	-5.20845e-16	0.174161	7.16464e-16	0.977771	0.493655	0.547841
	175	3.0399e-16	0.487543	-1.38148e-15	0.295463	4.7427e-16	0.156601	0.201185

## Sheet: Table D
Fig 3E		pSmad5 intensity
		n1	n2	n3	n4	n5	Mean	S.D.
	5	108.986	90.8829	120.226	75.7694	110.792	101.331	15.9229
	15	103.669	98.9001	103.707	72.7681	110.95	97.9988	13.19
	25	87.5536	92.2587	97.1617	68.8978	102.245	89.6233	11.4621
	35	81.8026	82.6837	95.8359	65.1395	102.945	85.6814	13.0166
	45	72.0337	70.1957	75.9492	54.6066	86.501	71.8572	10.3108
	55	60.6969	69.9019	69.1006	46.7262	76.5926	64.6036	10.2654
	65	45.3085	59.1056	49.1532	31.2063	58.2431	48.6033	10.1689
	75	33.5	46.675	34.0664	29.48	50.4026	38.8248	8.17302
	85	26.1189	33.4475	22.0109	21.0907	39.5922	28.452	7.07359
	95	16.19	23.827	13.7772	18.5888	31.556	20.7878	6.32953
	105	14.0364	18.2663	10.5792	12.6611	23.7242	15.8534	4.67079
	115	11.0116	10.9164	7.3576	11.1596	18.437	11.7764	3.62201
	125	8.66906	7.95947	5.33527	7.76811	14.9852	8.94342	3.22324
	135	7.05149	4.86894	4.31676	5.67792	9.42908	6.26884	1.82862
	145	6.83158	2.94454	3.16178	3.4586	9.47332	5.17397	2.57658
	155	6.42222	2.11272	2.09743	3.52145	8.20942	4.47265	2.44459
	165	6.08728	1.22277	1.66045	3.81309	6.55889	3.8685	2.1927
	175	5.46241	1.168	1.56693	4.94426	5.88437	3.80519	2.0165

## Sheet: Table E
Fig 3F		pSmad5 intensity
		n1	n2	n3	n4	n5	n6	Mean	S.D.
	5	99.116	103.554	101.168	93.4541	76.837	125.837	99.9943	14.5011
	15	94.5772	96.4089	96.1363	82.8228	76.7861	115.301	93.6721	12.1453
	25	97.1004	88.5674	95.7578	83.9903	72.4031	104.855	90.4456	10.4152
	35	90.4623	82.0855	75.7763	71.3082	54.2817	100.787	79.1168	14.6972
	45	80.8861	65.2955	57.5116	63.0563	50.4436	86.4718	67.2775	12.6103
	55	61.867	51.942	48.7672	47.7468	37.8346	67.7799	52.6563	9.77225
	65	48.11	40.9572	32.2134	43.3039	25.8584	48.674	39.8528	8.2999
	75	32.2739	26.6741	21.2813	30.3686	19.5416	31.4382	26.9296	4.95426
	85	23.2703	16.3377	11.8104	22.9861	16.6585	19.6306	18.449	4.01997
	95	15.9232	10.3098	7.2331	14.9093	10.5708	14.1098	12.176	3.04805
	105	9.04746	7.33112	5.38508	9.01062	6.13262	8.78246	7.61489	1.4499
	115	5.07521	6.2311	4.7407	4.82758	4.03033	3.92015	4.80418	0.763161
	125	2.20012	4.33976	3.98695	3.20205	2.58698	2.69563	3.16858	0.768372
	135	0.845808	2.6612	3.31849	1.63791	3.23501	2.02777	2.2877	0.882068
	145	0.594314	2.52645	3.95954	1.6725	3.09466	1.95045	2.29965	1.06943
	155	-1.0959e-15	0.755038	3.7406	0.686153	1.09323	1.05768	1.22212	1.18219
	165	1.89001	2.01885e-15	2.19866	0.418386	-2.67498e-15	0.704411	0.868578	0.870912
	175	1.96724	0.55759	-2.74528e-16	3.00685e-17	0.0860575	-1.81188e-16	0.435148	0.713235

## Sheet: Table F
Fig 3G		pSmad5 slope
		n1	n2	n3	n4	n5	Mean	S.D.
	5	0.217376	0.0917896	0.345949	0.12386	0.143095	0.184414	0.0907012
	15	0.255548	0.181456	0.263178	0.285905	0.122551	0.221728	0.0607263
	25	0.309405	0.222193	0.263286	0.560981	0.177046	0.306582	0.134538
	35	0.313893	0.416017	0.485722	0.730741	0.421292	0.473533	0.139876
	45	0.668535	0.669569	0.881408	0.818131	0.706614	0.748851	0.0858969
	55	1.2731	0.765126	1.27697	1.12661	1.14273	1.11691	0.18683
	65	1.6639	0.975188	1.50604	1.25697	1.38494	1.35741	0.233653
	75	1.54858	1.41891	1.61448	1.16368	1.56403	1.46193	0.162486
	85	1.3403	1.54265	1.31834	1.01553	1.46132	1.33563	0.179689
	95	0.952481	1.39362	0.82548	0.809402	1.12783	1.02176	0.218152
	105	0.623118	1.05977	0.472741	0.49085	0.786585	0.686613	0.21787
	115	0.33974	0.69222	0.273087	0.338123	0.569731	0.44258	0.160439
	125	0.17278	0.407616	0.210924	0.25977	0.435712	0.29736	0.105548
	135	0.125133	0.258541	0.178044	0.167928	0.379922	0.221913	0.0900152
	145	0.117363	0.145198	0.162657	0.115028	0.242696	0.156588	0.0465768
	155	0.0908578	0.0849316	0.104369	0.0806385	0.196164	0.111392	0.0431353
	165	0.0697064	0.0320468	0.0483119	0.0283112	0.155113	0.0666979	0.0465587
	175	0.0365203	0.0358954	0.0251944	0.0559195	0.0607677	0.0428594	0.0133567

## Sheet: Table G
Fig 3H		pSmad5 slope
		n1	n2	n3	n4	n5	Mean	S.D.
	5	0.271235	0.175232	0.363465	0.0922699	0.247048	0.22985	0.0914033
	15	0.374118	0.224895	0.446126	0.296744	0.349295	0.338236	0.0743206
	25	0.59375	0.410168	0.840376	0.618901	0.552698	0.603179	0.138853
	35	0.796008	0.639856	0.812536	0.775816	0.806302	0.766104	0.0643414
	45	1.01908	0.824094	1.05303	0.954063	0.967412	0.963536	0.0782865
	55	1.05215	0.89185	1.23916	0.929326	1.08359	1.03921	0.123211
	65	1.14094	0.924661	1.29563	0.822612	1.15736	1.06824	0.170811
	75	1.05503	1.10454	1.14018	0.684508	1.14544	1.02594	0.173742
	85	0.754585	0.931322	0.94933	0.540876	1.00638	0.836499	0.170109
	95	0.576994	0.922066	0.62999	0.448003	0.790756	0.673562	0.165885
	105	0.444615	0.634125	0.390082	0.324854	0.563279	0.471391	0.112895
	115	0.256961	0.490548	0.263921	0.263479	0.450869	0.345156	0.103308
	125	0.195567	0.386586	0.173846	0.211587	0.357426	0.265002	0.0886666
	135	0.152038	0.214581	0.1306	0.16208	0.280354	0.18793	0.0538436
	145	0.100696	0.164758	0.114437	0.112635	0.20813	0.140131	0.0405008
	155	0.0704079	0.112655	0.0927852	0.0496172	0.140079	0.0931089	0.0316077
	165	0.0959616	0.0834848	0.0491543	0.0219687	0.0930479	0.0687235	0.028707
	175	0.140887	0.0414453	0.0116095	0.0131844	0.0468836	0.0508021	0.047264

## Sheet: Table H
Fig 3I		pSmad5 slope
		n1	n2	n3	n4	n5	n6	Mean	S.D.
	5	0.481736	0.291372	0.465096	0.237494	0.302964	0.37851	0.359529	0.0905325
	15	0.158067	0.543137	0.555737	0.481377	0.562477	0.716255	0.502842	0.169732
	25	0.41922	0.740278	1.11757	0.844151	0.789665	0.901316	0.802033	0.208848
	35	0.818945	0.892818	1.42938	0.968276	0.866805	1.16631	1.02375	0.21278
	45	1.18189	1.23371	1.5014	0.94775	1.00036	1.42703	1.21536	0.20245
	55	1.32919	1.30728	1.31122	0.959938	0.962538	1.58424	1.2424	0.220395
	65	1.33488	1.19891	1.12655	0.989025	0.854547	1.57964	1.18059	0.234273
	75	1.23283	1.03509	0.962705	0.846209	0.588071	1.30215	0.99451	0.238497
	85	0.939164	0.757308	0.645951	0.751108	0.467172	0.962872	0.753929	0.169252
	95	0.759934	0.511868	0.327913	0.591169	0.383508	0.628902	0.533882	0.146589
	105	0.536816	0.286801	0.180105	0.469538	0.299167	0.451741	0.370695	0.124106
	115	0.330465	0.251151	0.0918472	0.279407	0.178059	0.267905	0.233139	0.0776138
	125	0.199239	0.117462	0.0710747	0.195464	0.0842806	0.131489	0.133168	0.0495667
	135	0.124373	0.162191	0.0416703	0.126855	0.0318841	0.0618415	0.0914691	0.0487245
	145	0.0559674	0.106972	0.0298233	0.0779888	0.09082	0.0670988	0.0714451	0.0247359
	155	0.0373841	0.0967439	0.0781764	0.0553972	0.109479	0.07957	0.076125	0.0240977
	165	0.0328698	0.0502387	0.150396	0.0536176	0.0997589	0.0367449	0.0706044	0.041814
	175	0.0321079	0.016961	0.0877898	0.0295102	0.0835657	0.0144633	0.0440663	0.030105

## Sheet: Table I
S8B Fig		sizzled
		n1	n2	n3	n4	n5	Mean	S.D.
	85	1.72945	0.46128	NaN	3.41094	NaN	1.86722	1.20813
	75	2.67785	1.77723	5.76734	0.945079	0.312573	2.29601	1.90914
	65	0.111577	-0.43233	-0.421514	-1.26084	0.469267	-0.306769	0.585907
	55	0.177509	1.09803	-0.40646	-0.303657	1.97128	0.507341	0.904827
	45	1.20935	1.51506	-0.897141	-2.10928	2.50085	0.44377	1.69006
	35	-0.386229	1.82217	-1.8469	-1.3311	3.12331	0.27625	1.89873
	25	-0.620952	0.326395	-3.41426	-5.4696	-0.224857	-1.88066	2.21052
	15	0.306837	-1.94978	-4.32052	-5.28279	-3.14911	-2.87907	1.94639
	5	3.2198	-2.73018	-3.11619	-5.66667	-2.01352	-2.06135	2.9138
	-5	4.66499	-2.3576	-4.4259	-3.93922	-1.91844	-1.59523	3.26751
	-15	19.4432	-1.17209	-1.51745	-5.94943	-2.77652	1.60555	9.07669
	-25	50.8885	-0.592506	5.21624	-0.124034	1.88581	11.4548	19.8228
	-35	78.9428	5.62483	28.3167	10.4111	15.5819	27.7755	26.6805
	-45	95.9666	38.0287	63.8594	48.1266	48.4669	58.8896	20.2931
	-55	108.316	76.7067	77.4328	91.5473	70.9373	84.988	13.4929
	-65	110.992	100.987	78.8532	115.296	86.9157	98.6088	13.8887
	-75	98.6858	90.7984	30.7555	84.2784	50.1988	70.9434	26.0273
	-85	19.7492	NaN	19.9165	29.0179	7.8366	19.1301	7.52186

## Sheet: Table J
S8C Fig		foxi1
		n1	n2	n3	n4	n5	Mean	S.D.
	95	-1.26603	-0.880547	-2.83033	6.08273	-0.182482	0.184667	3.07413
	85	-1.40252	3.19778	-2.61669	3.5993	0.402718	0.636115	2.45495
	75	-0.868429	2.30275	-1.61378	3.39937	0.729927	0.789967	1.87773
	65	-0.281736	0.0631971	-0.327722	3.54015	1.15019	0.828815	1.45682
	55	0.047837	-2.45967	0.319882	2.6764	0.659289	0.248747	1.63969
	45	0.488354	-0.208551	0.862243	1.30344	0.486618	0.586421	0.498348
	35	-0.399852	0.585546	1.21234	-0.827251	-0.324412	0.049275	0.741616
	25	-1.64837	-1.17547	1.17075	-1.86537	-1.87696	-1.07908	1.15326
	15	-0.874621	0.6688	5.41355	-1.52068	-1.70316	0.396777	2.64367
	5	2.87022	6.25652	13.7659	0.815801	-1.09489	4.52271	5.22441
	-5	14.0277	22.4008	34.177	9.40318	5.21376	17.0445	10.2924
	-15	31.1383	55.04	58.4314	32.0504	18.1818	38.9684	15.3516
	-25	61.5424	78.8405	71.8798	58.7348	58.3173	65.863	8.13674
	-35	84.0138	75.0601	86.6466	76.0746	91.658	82.6906	6.32156
	-45	115.401	75.6659	91.5127	86.9586	121.254	98.1583	17.3563
	-55	106.228	50.8484	66.4316	47.3594	92.89	72.7515	23.1977
	-65	43.2851	8.79539	20.2938	21.0057	38.0226	26.2805	12.6208
	-75	16.287	-1.2145	3.73901	7.20803	12.4649	7.69689	6.19419
	-85	5.61475	-3.91032	0.51517	9.21533	8.55057	3.9971	5.00464
	-95	2.32278	-7.6121	-0.640548	5.40146	3.96246	0.686811	4.61016

[truncated: 7 more sheets: Table K, Table L, Table M, Table N, Table O, Table P, Table Q]
