# Supplementary material for: The BMP signaling gradient is interpreted through concentration thresholds in dorsal–ventral axial patterning
Source: PLoS Biol. 2021 Jan 22;19(1):e3001059. doi: 10.1371/journal.pbio.3001059 (PMC7857602; doi:10.1371/journal.pbio.3001059)
Supplement: S4 Data — (XLSX) [file pbio.3001059.s020.xlsx]

## Sheet: Table A
Fig 4G		pSmad5 intensity
		wild-type										chordin-/-
		n1	n2	n3	n4	n5	n6	Mean	S.D.			n1	n2	n3	Mean	S.D.
	5	122.955	122.759	99.7087	83.7102	76.7415	94.1487	100.004	17.7273		5	82.3503	100.524	90.7205	91.1982	7.42704
	15	119.49	115.769	97.8464	92.2622	74.1329	91.9859	98.5811	15.353		15	85.6446	84.6352	90.4057	86.8952	2.51631
	25	111.317	110.704	102.176	81.1305	65.301	88.7389	93.2278	16.6288		25	83.179	89.0799	94.2311	88.83	4.51545
	35	99.1128	99.1674	91.992	78.708	63.7466	88.6319	86.8931	12.4617		35	79.3267	102.205	85.7147	89.0821	9.63865
	45	84.2344	89.6863	81.9021	84.2645	55.3602	84.0605	79.918	11.2333		45	85.1549	101.698	79.3097	88.7208	9.48136
	55	84.1739	76.4294	76.241	65.7967	46.8141	75.3847	70.8066	11.9828		55	82.5725	82.2671	83.0404	82.6267	0.318036
	65	48.9524	63.8766	69.3414	57.2511	44.2698	65.8499	58.2569	9.08593		65	81.0885	73.1442	78.3872	77.5399	3.29811
	75	40.3241	48.8783	59.2954	45.4304	33.0609	49.436	46.0708	8.13214		75	80.4695	72.8076	66.71	73.329	5.62937
	85	32.5163	37.625	43.5039	36.3234	21.9464	30.1947	33.6849	6.71114		85	72.0408	72.5374	60.9501	68.5094	5.34908
	95	21.7866	24.2272	30.0343	22.3882	14.8938	18.9744	22.0507	4.64298		95	71.5354	65.6664	54.7988	64.0002	6.9335
	105	12.4647	13.6129	19.1556	16.1778	9.73494	8.89546	13.3402	3.54648		105	68.6848	53.2886	54.8395	58.9376	6.92127
	115	7.0722	6.86378	13.2624	9.00405	5.91535	4.40439	7.75369	2.82142		115	65.925	52.9315	50.762	56.5395	6.6954
	125	5.02654	3.79251	5.11967	6.17183	3.34625	3.33889	4.46595	1.05112		125	68.4351	46.8979	35.9093	50.4141	13.5094
	135	4.09667	2.62465	2.07269	3.14675	2.5606	1.01182	2.58553	0.943418		135	57.4602	38.3291	34.8969	43.5621	9.92684
	145	2.35987	1.83429	0.693431	1.47993	1.10705	0.42419	1.31646	0.659763		145	43.8443	32.7418	26.6092	34.3984	7.13304
	155	0.309167	0.429393	1.39735	0.62143	2.55503e-16	1.20903	0.661062	0.493029		155	28.7064	19.9504	17.1874	21.9481	4.91017
	165	0.156591	5.6776e-16	0.11598	-5.84624e-16	0.877106	0.457964	0.26794	0.312588		165	10.6651	5.95755	5.61178	7.41147	2.30498
	175	1.70697e-15	0.508705	2.34245e-16	0.0870617	0.124672	-5.05908e-16	0.120073	0.180462		175	1.43963e-16	-5.85588e-16	-1.02726e-15	-4.89629e-16	4.82941e-16

## Sheet: Table B
Fig 4H		pSmad5 intensity
		wild-type										chordin-/-
		n1	n2	n3	n4	n5	n6	Mean	S.D.			n1	n2	n3	Mean	S.D.
	5	106.865	116.917	70.9194	79.2455	67.5906	86.1592	87.9496	18.1678		5	82.7336	105.439	84.0487	90.7405	10.4073
	15	95.6772	99.0889	76.3839	85.7595	59.9381	90.8397	84.6146	13.2201		15	80.1529	105.383	104.352	96.6291	11.658
	25	89.4799	106.806	61.1649	79.2739	60.6694	83.5454	80.1565	16.0717		25	79.1911	97.7696	94.7856	90.5821	8.14625
	35	73.4387	86.201	63.0179	77.3632	54.8067	78.3062	72.189	10.3951		35	77.4609	93.4792	88.6973	86.5458	6.71409
	45	68.2295	79.6081	63.9087	67.2486	49.6657	61.5616	65.037	8.91654		45	85.7929	78.7262	88.1373	84.2188	4.00004
	55	50.2933	69.3366	58.6711	60.4378	44.2597	59.8322	57.1384	7.97918		55	77.4037	91.1964	79.3911	82.6637	6.08781
	65	34.573	54.3079	52.3502	50.5736	38.0075	53.1583	47.1617	7.83012		65	76.5306	76.338	81.1297	77.9994	2.21482
	75	25.6929	36.3615	43.8624	39.9556	30.1788	40.62	36.1119	6.3112		75	73.5653	82.7114	73.0954	76.4574	4.4264
	85	23.5683	29.8833	31.1166	31.1518	20.1232	25.5061	26.8916	4.15782		85	84.7846	86.3295	61.4564	77.5235	11.3786
	95	17.7202	20.9121	18.8978	19.4725	15.0688	15.2006	17.8787	2.15533		95	72.9999	67.1387	61.489	67.2092	4.69954
	105	12.5341	15.143	18.8672	13.9336	11.8345	11.72	14.0054	2.48451		105	76.057	60.747	55.7084	64.1708	8.65289
	115	7.29205	8.58401	11.961	9.10675	8.96091	6.36852	8.71221	1.74635		115	63.346	54.2844	47.344	54.9915	6.55191
	125	6.55402	4.60315	6.87749	6.78072	5.57917	4.59838	5.83215	0.966973		125	58.3047	49.0641	41.4123	49.5937	6.90644
	135	4.92635	3.64675	3.94623	4.38423	3.95625	2.18953	3.84156	0.842864		135	53.7867	39.8003	34.623	42.7367	8.09441
	145	3.87184	1.90954	1.76535	2.50117	2.3482	1.92509	2.38687	0.71263		145	41.8779	33.1146	23.9055	32.966	7.33793
	155	2.79809	0.115259	1.77147	1.08443	0.767712	2.18684	1.45397	0.898538		155	28.9474	23.0914	19.8782	23.9723	3.75454
	165	2.11734	-0.593588	2.18715	0.970288	-0.143498	0.811898	0.891598	1.03848		165	17.2735	14.934	11.2106	14.4727	2.49659
	175	1.25614	-0.284198	1.1766	0.130313	-0.316825	0.303067	0.377517	0.63208		175	4.69207	9.21849	7.56685	7.15914	1.87026

## Sheet: Table C
Fig 4I		pSmad5 intensity
		wild-type										chordin-/-
		n1	n2	n3	n4	n5	n6	Mean	S.D.			n1	n2	n3	n4	n5	Mean	S.D.
	5	99.116	103.554	101.168	93.4541	76.837	125.837	99.9943	14.5011		5	107.735	131.956	99.6491	119.125	110.989	113.891	10.9806
	15	94.5772	96.4089	96.1363	82.8228	76.7861	115.301	93.6721	12.1453		15	128.735	125.592	101.462	119.157	107.135	116.416	10.5186
	25	97.1004	88.5674	95.7578	83.9903	72.4031	104.855	90.4456	10.4152		25	113.409	114.376	107.041	108.757	112.048	111.126	2.79006
	35	90.4623	82.0855	75.7763	71.3082	54.2817	100.787	79.1168	14.6972		35	108.377	108.377	92.8034	106.679	98.436	102.935	6.26328
	45	80.8861	65.2955	57.5116	63.0563	50.4436	86.4718	67.2775	12.6103		45	109.231	118.423	97.4179	112.739	104.815	108.525	7.11833
	55	61.867	51.942	48.7672	47.7468	37.8346	67.7799	52.6563	9.77225		55	115.401	118.608	97.757	111.878	89.6975	106.668	11.0759
	65	48.11	40.9572	32.2134	43.3039	25.8584	48.674	39.8528	8.2999		65	112.355	110.004	99.2846	105.803	83.0225	102.094	10.5187
	75	32.2739	26.6741	21.2813	30.3686	19.5416	31.4382	26.9296	4.95426		75	104.916	105.82	94.0018	106.982	88.0457	99.9531	7.55855
	85	23.2703	16.3377	11.8104	22.9861	16.6585	19.6306	18.449	4.01997		85	86.3831	109.683	82.449	109.992	78.2108	93.3436	13.7135
	95	15.9232	10.3098	7.2331	14.9093	10.5708	14.1098	12.176	3.04805		95	82.0285	99.3172	79.5747	91.1048	71.128	84.6307	9.7187
	105	9.04746	7.33112	5.38508	9.01062	6.13262	8.78246	7.61489	1.4499		105	82.4223	87.6455	73.924	83.732	68.9191	79.3286	6.86584
	115	5.07521	6.2311	4.7407	4.82758	4.03033	3.92015	4.80418	0.763161		115	72.455	76.0193	69.689	67.2953	59.8718	69.0661	5.43858
	125	2.20012	4.33976	3.98695	3.20205	2.58698	2.69563	3.16858	0.768372		125	58.4219	66.9818	69.3833	61.3323	54.6747	62.1588	5.40581
	135	0.845808	2.6612	3.31849	1.63791	3.23501	2.02777	2.2877	0.882068		135	46.1672	59.6417	57.5729	47.0767	41.6783	50.4274	6.95537
	145	0.594314	2.52645	3.95954	1.6725	3.09466	1.95045	2.29965	1.06943		145	35.5942	44.8334	42.9302	30.1812	31.8016	37.0681	5.86518
	155	-1.0959e-15	0.755038	3.7406	0.686153	1.09323	1.05768	1.22212	1.18219		155	16.178	25.3518	23.0477	12.1541	20.8822	19.5228	4.76938
	165	1.89001	2.01885e-15	2.19866	0.418386	-2.67498e-15	0.704411	0.868578	0.870912		165	7.16818	8.05479	4.31644	2.4481	4.47691	5.29288	2.0424
	175	1.96724	0.55759	-2.74528e-16	3.00685e-17	0.0860575	-1.81188e-16	0.435148	0.713235		175	1.80837	3.13275	1.07796e-15	-2.19824e-15	2.27025e-15	0.988224	1.28073

## Sheet: Table D
Fig 4J		pSmad5 slope
		wild-type										chordin-/-
		n1	n2	n3	n4	n5	n6	Mean	S.D.			n1	n2	n3	Mean	S.D.
	5	0.332176	0.464729	0.229748	0.286996	0.465903	0.10976	0.314885	0.126267		5	0.233753	0.328882	0.443743	0.335459	0.0858542
	15	0.551001	0.478619	0.330582	0.130549	0.371987	0.151055	0.335632	0.155083		15	0.268993	0.34501	0.350994	0.321665	0.0373252
	25	0.733765	0.734035	0.37091	0.288655	0.643165	0.523148	0.548946	0.171953		25	0.245079	0.126646	0.351531	0.241085	0.0918525
	35	0.872204	0.845875	0.519263	0.457469	0.683552	0.487792	0.644359	0.167903		35	0.262509	0.1367	0.518254	0.305821	0.158751
	45	1.17132	0.943419	0.592449	0.478487	0.644614	0.686638	0.752821	0.233999		45	0.119183	0.588996	0.366079	0.358086	0.191884
	55	1.48605	0.916066	0.742722	0.935106	0.748399	1.0011	0.971575	0.249049		55	0.188016	0.614409	0.3703	0.390908	0.174683
	65	1.51335	1.14684	0.986838	0.978289	0.707278	1.22833	1.09349	0.248702		65	0.0948065	0.428818	0.442631	0.322085	0.160809
	75	1.26595	1.32524	1.25881	0.952663	0.789156	1.46432	1.17602	0.230896		75	0.0657392	0.27509	0.557288	0.299372	0.201407
	85	0.959038	1.26759	1.17196	1.32392	1.05457	1.37989	1.19283	0.148311		85	0.205928	0.586209	0.581316	0.457817	0.178124
	95	0.817588	1.09021	0.994256	1.05345	0.695743	1.15273	0.96733	0.160103		95	0.471744	0.727689	0.487072	0.562168	0.117208
	105	0.675277	0.813291	0.802462	0.714172	0.442275	0.693541	0.69017	0.122494		105	0.371752	0.753624	0.540553	0.55531	0.156248
	115	0.342387	0.521234	0.62543	0.482161	0.298789	0.332431	0.433739	0.118015		115	0.31852	0.522399	0.711013	0.51731	0.160275
	125	0.188482	0.250651	0.502089	0.287613	0.206563	0.213276	0.274779	0.106693		125	0.646204	0.410044	0.706441	0.587563	0.127911
	135	0.151212	0.120895	0.243589	0.176218	0.129692	0.123251	0.157476	0.0429871		135	0.970758	0.674289	0.75856	0.801203	0.124732
	145	0.142947	0.106964	0.0843552	0.123145	0.0901661	0.0696768	0.102876	0.0246306		145	1.19436	1.01104	0.743108	0.982836	0.185299
	155	0.104224	0.077744	0.026944	0.0812568	0.0588761	0.0715854	0.0701051	0.0235867		155	1.37428	1.107	0.851815	1.11103	0.213314
	165	0.0574513	0.0518803	0.0271583	0.0516603	0.0275301	0.0761871	0.0486446	0.0171425		165	1.1707	1.02406	0.782938	0.992564	0.15986
	175	0.0387762	0.0575471	0.0290474	0.0212453	0.0577501	0.022098	0.037744	0.0151993		175	0.656589	0.298393	0.334706	0.429896	0.16098

## Sheet: Table E
Fig 4K		pSmad5 slope
		wild-type										chordin-/-
		n1	n2	n3	n4	n5	n6	Mean	S.D.			n1	n2	n3	Mean	S.D.
	5	0.313431	0.306789	0.264459	0.131276	0.266014	0.109308	0.23188	0.0812748		5	0.122302	0.463057	0.242098	0.275819	0.141141
	15	0.820145	0.485555	0.280151	0.0965942	0.585499	0.17944	0.407897	0.249313		15	0.194794	0.463964	0.236318	0.298359	0.118322
	25	1.00653	0.732742	0.315893	0.443375	0.481197	0.42377	0.567252	0.233407		25	0.143374	0.288042	0.295453	0.24229	0.0700096
	35	0.906451	0.921733	0.355278	0.498953	0.593871	0.521944	0.633038	0.210992		35	0.129142	0.260017	0.470861	0.286673	0.140774
	45	1.06266	1.1733	0.354248	0.698425	0.614676	0.84107	0.790729	0.274732		45	0.336717	0.509562	0.51748	0.454586	0.0834089
	55	1.09493	1.10629	0.499869	0.948046	0.615008	1.0909	0.892509	0.24505		55	0.352043	0.270044	0.486452	0.369513	0.0892074
	65	1.03759	1.06807	0.645433	0.932449	0.605477	1.09345	0.897078	0.198809		65	0.24057	0.189179	0.587929	0.339226	0.177107
	75	0.83916	1.07873	0.992321	1.00944	0.840804	1.15078	0.985206	0.114732		75	0.0779152	0.368709	0.62175	0.356125	0.222198
	85	0.581139	0.973928	0.962166	0.84121	0.772095	1.13259	0.877187	0.174065		85	0.18846	0.55821	0.506307	0.417659	0.163447
	95	0.536756	0.741012	0.777603	0.619245	0.508685	0.869579	0.67548	0.130783		95	0.379618	0.744026	0.421868	0.515171	0.162742
	105	0.455772	0.609649	0.57149	0.536595	0.35144	0.445691	0.495106	0.0868955		105	0.436442	0.702978	0.589771	0.576397	0.109223
	115	0.289118	0.473148	0.469721	0.359369	0.302977	0.247458	0.356965	0.0873002		115	0.454344	0.604883	0.606723	0.555317	0.0714024
	125	0.196029	0.341894	0.380169	0.255807	0.176824	0.198243	0.258161	0.0774263		125	0.669178	0.620466	0.698936	0.66286	0.0323453
	135	0.132862	0.216729	0.251278	0.217248	0.145566	0.122644	0.181054	0.0491728		135	0.809262	0.914443	0.637578	0.787094	0.114111
	145	0.119957	0.156215	0.121561	0.148544	0.117076	0.07805	0.123567	0.0252347		145	0.994292	0.828427	0.752398	0.858372	0.100997
	155	0.0934608	0.112487	0.032494	0.0837202	0.102252	0.0793963	0.0839683	0.0255221		155	1.07915	0.845896	0.691348	0.872132	0.159403
	165	0.0623271	0.0695328	0.0297191	0.0351616	0.0756238	0.073438	0.0576337	0.0183542		165	1.01549	0.687733	0.50763	0.736951	0.210234
	175	0.0384828	0.0382869	0.0353167	0.0299737	0.0789872	0.0335862	0.0424389	0.0165989		175	0.433162	0.247403	0.173059	0.284541	0.109386

## Sheet: Table F
Fig 4L		pSmad5 slope
		wild-type										chordin-/-
		n1	n2	n3	n4	n5	n6	Mean	S.D.			n1	n2	n3	n4	n5	Mean	S.D.
	5	0.481736	0.291372	0.465096	0.237494	0.302964	0.37851	0.359529	0.0905325		5	0.107538	0.431502	0.161998	0.366423	0.245527	0.262598	0.121461
	15	0.158067	0.543137	0.555737	0.481377	0.562477	0.716255	0.502842	0.169732		15	0.218165	0.476252	0.151041	0.364225	0.350527	0.312042	0.114807
	25	0.41922	0.740278	1.11757	0.844151	0.789665	0.901316	0.802033	0.208848		25	0.263173	0.24653	0.100799	0.214189	0.244153	0.213769	0.0586509
	35	0.818945	0.892818	1.42938	0.968276	0.866805	1.16631	1.02375	0.21278		35	0.327992	0.168205	0.120813	0.320365	0.21604	0.230683	0.0820992
	45	1.18189	1.23371	1.5014	0.94775	1.00036	1.42703	1.21536	0.20245		45	0.218496	0.091774	0.138671	0.36958	0.461958	0.256096	0.139615
	55	1.32919	1.30728	1.31122	0.959938	0.962538	1.58424	1.2424	0.220395		55	0.199097	0.182415	0.181614	0.374961	0.634672	0.314552	0.175834
	65	1.33488	1.19891	1.12655	0.989025	0.854547	1.57964	1.18059	0.234273		65	0.703731	0.333125	0.198774	0.207021	0.672702	0.423071	0.221884
	75	1.23283	1.03509	0.962705	0.846209	0.588071	1.30215	0.99451	0.238497		75	0.835882	0.442885	0.315361	0.29134	0.600026	0.497099	0.201828
	85	0.939164	0.757308	0.645951	0.751108	0.467172	0.962872	0.753929	0.169252		85	0.849637	0.721311	0.554608	0.564293	0.478699	0.633709	0.133718
	95	0.759934	0.511868	0.327913	0.591169	0.383508	0.628902	0.533882	0.146589		95	0.750805	0.925543	0.418083	1.21641	0.587619	0.779692	0.275855
	105	0.536816	0.286801	0.180105	0.469538	0.299167	0.451741	0.370695	0.124106		105	0.749673	1.12575	0.476841	0.995986	0.667398	0.803129	0.231958
	115	0.330465	0.251151	0.0918472	0.279407	0.178059	0.267905	0.233139	0.0776138		115	1.14752	1.06837	0.534082	0.957954	0.772275	0.896039	0.2205
	125	0.199239	0.117462	0.0710747	0.195464	0.0842806	0.131489	0.133168	0.0495667		125	1.15021	1.0166	0.669321	0.960966	0.943699	0.94816	0.157127
	135	0.124373	0.162191	0.0416703	0.126855	0.0318841	0.0618415	0.0914691	0.0487245		135	1.33281	1.08174	1.06722	1.07861	0.94536	1.10115	0.126468
	145	0.0559674	0.106972	0.0298233	0.0779888	0.09082	0.0670988	0.0714451	0.0247359		145	1.25177	1.29613	1.48646	1.33649	1.05844	1.28586	0.138412
	155	0.0373841	0.0967439	0.0781764	0.0553972	0.109479	0.07957	0.076125	0.0240977		155	1.2609	1.42929	1.63441	1.22484	1.12846	1.33558	0.178226
	165	0.0328698	0.0502387	0.150396	0.0536176	0.0997589	0.0367449	0.0706044	0.041814		165	0.779792	1.11358	1.14857	0.714892	1.01493	0.954353	0.175816
	175	0.0321079	0.016961	0.0877898	0.0295102	0.0835657	0.0144633	0.0440663	0.030105		175	0.23836	0.398776	0.339031	0.13706	0.277226	0.278091	0.0891598

## Sheet: Table G
S9B Fig
		sizzled		foxi1		bambia
		wild-type	chordin-/-	wild-type	chordin-/-	wild-type	chordin-/-
	n1	53.5	91.5	91.5	147.5	94	162.5
	n2	63.5	101	94.5	157	99	163
	n3	64	103.5	95.5	157	102	163.5
	n4	64.5	112	101	158	105.5	164.5
	n5	67	117.5	104.5	161.5	108
	n6	70	128	105	164	108
	n7	73	129		164.5	110.5
	n8	74	138			114.5
	n9					117
	Mean	66.1875	115.062	98.6667	158.5	106.5	163.375
	S.D.	6.10808	14.9571	5.13701	5.35857	6.54599	0.73951

## Sheet: Table H
S9C Fig		sizzled
		wild-type												chordin-/-
		n1	n2	n3	n4	n5	n6	n7	n8	Mean	S.D.			n1	n2	n3	n4	n5	n6	n7	n8	Mean	S.D.
	5	137.602	61.6704	97.5334	97.7862	138.138	56.6302	111.274	99.3018	99.992	28.1893		5	68.7981	59.113	76.1432	138.262	256.794	169.548	155.542	105.916	128.764	61.8469
	15	122.483	61.094	99.7953	82.9956	140.593	53.1275	123.885	97.0208	97.6243	28.9123		15	93.3999	62.8872	69.6418	128.629	228.228	168.482	120.315	106.345	122.241	50.9781
	25	98.5251	46.6868	90.6505	76.8012	103.212	60.7013	90.6288	104.626	83.9791	19.6234		25	102.064	75.8825	74.7751	120.221	209.429	163.285	116.022	115.067	122.093	42.1152
	35	83.9273	34.6494	76.3362	69.0021	62.4668	42.5026	60.9117	77.1719	63.371	16.125		35	77.5356	88.3689	62.5783	118.315	204.192	149.44	94.6577	110.982	113.259	42.4543
	45	37.3242	18.1611	55.5927	66.1187	44.0713	32.6862	40.0663	53.887	43.4884	14.0311		45	72.5865	95.2128	71.2765	87.313	167.288	113.712	127.527	118.506	106.678	30.0408
	55	20.3523	8.68153	36.798	29.8648	19.2839	23.8607	27.9631	28.9227	24.4659	7.95779		55	60.0407	78.9845	44.3334	57.8625	142.963	100.568	94.7673	94.8353	84.2944	29.2395
	65	8.37221	3.32258	18.9854	16.7402	9.00727	9.21165	14.6584	11.3982	11.462	4.76404		65	45.1054	65.253	41.3489	47.4659	115.59	76.341	84.7354	72.5177	68.5447	23.1737
	75	3.77984	1.21428	9.38144	8.0514	5.56061	1.61885	4.90212	4.29287	4.85018	2.6553		75	26.4055	39.8527	38.4965	31.8058	72.0273	68.5678	71.0151	61.9835	51.2693	17.7671
	85	1.18415	1.10293	3.77025	3.17093	3.39235	0.431349	2.52559	2.61441	2.27399	1.14169		85	13.0494	31.5757	25.1684	30.8035	57.3837	63.0517	57.9736	41.0152	40.0027	16.8059
	95	0.427507	0.347663	2.53825	0.965065	2.85498	0.545633	1.0869	2.68813	1.43177	1.00835		95	8.37259	22.0216	16.5003	14.8206	40.6671	48.4996	39.688	27.849	27.3023	13.418
	105	0.544032	0.459555	2.40039	0.804221	1.90715	0.839065	1.0869	1.38488	1.17827	0.637344		105	5.384	12.9017	8.79189	6.65895	33.0641	37.6733	28.0891	16.1487	18.589	11.8056
	115	-5.67447e-16	2.11471e-17	0.929811	1.63319	1.28675	0.649032	0.848846	0.0610098	0.67608	0.578404		115	2.13679	8.64202	4.0817	3.25709	20.0435	22.0276	16.7814	10.8731	10.9804	7.32089
	125	0.358244	0.221785	1.90493	0.863479	0.186579	1.64167	0.594573	4.3069e-16	0.721407	0.658773		125	2.03073	7.59988	1.87009	1.4476	12.5806	13.3718	11.7952	7.19886	7.23685	4.69743
	135	0.884643	1.24769	1.30779	1.33624	0.732354	2.29126	1.13029	0.291408	1.15271	0.542444		135	0.601278	4.9158	2.18063	2.11572	6.25801	11.822	6.19786	3.04367	4.64187	3.3163
	145	1.79456	1.24769	1.41234	1.11354	0.321688	1.71869	0.664916	0.0704713	1.04299	0.593057		145	0.601278	2.82482	1.20259	0.18095	3.18219	5.37838	1.17952	1.95621	2.06324	1.58255
	155	1.93744	0.523892	1.68285	8.31244e-16	0.863066	2.25006	0.0299199	0.672217	0.994931	0.806339		155	0.121285	0.814273	1.17296	0.149751	1.63056	3.43271	2.53061	1.86981	1.46525	1.07488
	165	1.33006	1.10293	1.00872	0.375303	7.26051e-16	0.891797	4.15743e-16	0.716759	0.678195	0.470813		165	6.30127e-16	0.492585	1.37358e-15	-1.05736e-17	0.769524	0.987147	1.56555	0.707714	0.565315	0.524931
	175	1.02587	0.657517	-1.2395e-16	0.802132	0.137191	4.54337e-16	0.154	0.659561	0.429534	0.375786		175	0.220331	-2.08167e-17	0.0342771	0.898508	8.43017e-16	1.31284e-15	9.71445e-16	-1.43255e-17	0.14414	0.29386

## Sheet: Table I
S9D Fig		foxi1
		wild-type										chordin-/-
		n1	n2	n3	n4	n5	n6	Mean	S.D.			n1	n2	n3	n4	n5	n6	n7	Mean	S.D.
	5	176.784	51.1336	35.7256	106.874	77.3218	152.223	100.01	51.1594		5	48.5143	194.076	110.692	72.3707	189.512	198.574	57.3264	124.438	62.961
	15	149.966	47.0898	43.2212	97.7392	63.8873	152.122	92.3377	45.0808		15	41.7216	116.822	134.602	90.3971	178.728	172.608	82.3598	116.749	45.9605
	25	153.852	53.1556	44.8901	88.4002	50.4527	162.999	92.2917	48.8764		25	55.347	121.149	159.329	103.655	183.355	172.65	88.1251	126.23	43.9569
	35	153.322	55.4022	36.5053	73.6341	58.5073	118.706	82.6795	40.4774		35	66.144	121.867	151.326	97.0869	174.909	169.9	89.2904	124.36	39.143
	45	105.814	56.2078	41.4616	55.163	51.1098	96.7325	67.7482	24.319		45	65.3755	140.187	146.528	117.785	188.565	174.782	102.275	133.642	39.3038
	55	85.1456	40.4972	44.6654	48.1193	42.4126	79.0423	56.6471	18.2274		55	56.1526	139.538	126.479	137.905	158.804	137.312	109.897	123.727	30.7783
	65	47.4029	40.2152	31.4106	32.5201	40.0616	56.294	41.3174	8.56019		65	61.6693	133.143	135.784	194.742	159.309	178.385	107.171	138.601	41.589
	75	41.1446	20.5438	23.1684	28.7944	25.271	39.6403	29.7604	7.92358		75	85.3583	137.345	141.125	152.053	135.747	128.587	133.173	130.484	19.641
	85	25.366	16.9638	22.7425	14.9565	20.7279	26.108	21.1441	4.10193		85	77.8482	113.769	116.468	144.552	126.754	129.707	122.163	118.751	19.1402
	95	12.3562	6.19513	12.2163	9.61583	10.2324	17.7939	11.4016	3.51426		95	54.1544	98.4229	88.4437	150.106	132.052	133.307	103.902	108.627	30.1886
	105	9.99196	3.95535	8.75859	10.3238	5.59287	9.6998	8.05374	2.41416		105	50.4738	106.809	56.0543	142.485	91.4727	95.7893	100.04	91.8748	28.9426
	115	4.38388	4.33945	6.63075	5.23158	3.96542	6.19513	5.12437	0.994554		115	48.5143	120.675	38.1607	91.096	68.406	72.7592	86.1816	75.1133	25.5716
	125	3.91904	-2.01859e-15	1.89296	2.99381	0.55282	5.44413	2.46713	1.88542		125	43.7581	108.92	30.4353	74.6298	47.188	42.4735	64.3701	58.825	24.57
	135	-3.59826e-15	0.947826	5.30028	2.35868	1.249e-16	5.69158	2.38306	2.34076		135	26.2318	91.876	19.6952	52.4157	31.0715	39.5458	60.9479	45.9691	23.0417
	145	3.73038	6.66529	4.63715	1.1639	2.69456	4.13356	3.83747	1.6926		145	12.8522	61.0756	14.859	42.8766	21.4469	18.993	35.5196	29.6604	16.3828
	155	3.85414	5.98942	4.88521	-2.40634e-15	4.12262	3.87882	3.78837	1.84949		155	0.721597	26.8692	11.9808	22.2101	12.4729	14.7979	28.6076	16.8086	9.05971
	165	8.4109	5.20501	2.08563	4.02757	3.63718	1.96032	4.2211	2.18221		165	0.0778816	1.03633	1.61912	8.94586	1.18424e-15	-5.77316e-15	7.51465	2.74198	3.53697
	175	16.1358	10.2103	-2.63164e-16	6.30807	7.18287	-2.96059e-16	6.6395	5.6495		175	8.76336e-16	1.81968e-15	3.85656e-15	3.84077e-16	6.1761	6.88774	3.6796e-15	1.86626	2.95694

## Sheet: Table J
S9E Fig		bambia
		wild-type													chordin-/-
		n1	n2	n3	n4	n5	n6	n7	n8	n9	Mean	S.D.			n1	n2	n3	n4	Mean	S.D.
	5	100.425	126.394	95.1295	111.732	79.9089	98.0301	81.2618	95.6133	111.52	100.002	14.0189		5	114.014	136.889	113.362	105.788	117.513	11.6446
	15	97.6084	129.604	99.6622	100.243	81.6132	101.851	90.8058	99.6876	103.616	100.521	12.1062		15	124.357	131.775	111.703	105.512	118.337	10.3117
	25	83.848	123.45	96.2894	98.9691	82.558	101.494	92.3877	94.7643	105.437	97.6886	11.5417		25	117.836	119.951	122.553	99.1663	114.877	9.22296
	35	75.5368	109.923	102.232	90.7123	79.7572	99.901	78.5212	90.03	94.9611	91.2862	11.0589		35	114.422	121.337	122.777	106.435	116.243	6.48361
	45	74.9799	94.6356	96.7996	82.0298	84.3784	98.5618	77.2712	94.991	97.5154	89.0181	8.79706		45	128.487	112.054	119.202	107.85	116.898	7.82538
	55	63.2085	72.5085	91.2041	78.3964	64.9167	92.5203	62.5508	97.892	83.9776	78.575	12.7914		55	118.838	96.3036	129.279	106.826	112.812	12.408
	65	51.1091	49.9896	69.8494	65.7193	60.2458	79.1842	50.8485	95.9596	73.4051	66.2567	14.4579		65	119.927	103.633	125.619	103.849	113.257	9.72691
	75	37.1166	30.9123	47.5028	52.116	50.6297	66.1617	37.1337	86.8129	53.9281	51.3682	16.0622		75	124.48	109.495	129.088	101.172	116.059	11.2402
	85	24.865	17.5957	30.197	38.4516	31.4367	52.9263	25.1912	66.1742	35.7054	35.8381	14.2863		85	111.3	117.762	123.303	104.604	114.242	7.0005
	95	12.9653	8.9618	16.2653	23.5353	19.6194	33.9646	14.5453	38.6729	23.9024	21.3814	9.24612		95	104.959	119.794	109.918	102.696	109.342	6.57536
	105	5.95619	3.84035	7.31243	11.8421	11.8499	18.7713	10.257	20.4777	13.5717	11.5421	5.23315		105	105.826	120.589	96.8604	91.6227	103.725	10.9818
	115	2.64437	1.4363	2.64036	5.91638	5.41205	9.78562	6.58064	11.0667	7.24122	5.85818	3.08087		115	97.1009	115.879	88.8485	81.8543	95.9207	12.7241
	125	2.01288	0.785294	1.82074	4.06473	2.98734	4.31494	4.34014	5.29032	3.83393	3.27226	1.38254		125	92.1539	100.09	81.0129	76.9649	87.5553	9.12707
	135	1.56802	0.428574	1.35239	2.3256	1.51014	2.1998	2.58307	2.62546	1.74958	1.81585	0.662483		135	85.7894	80.222	76.3754	68.3088	77.6739	6.35897
	145	0.937031	0.559665	0.619137	2.00268	1.32027	1.50059	1.95269	1.65501	1.75831	1.36726	0.51631		145	61.3262	52.3658	59.2388	50.1691	55.775	4.63308
	155	0.676599	0.155243	0.266882	0.951589	0.378444	0.195951	1.03714	0.966263	0.583536	0.579072	0.328662		155	34.1772	24.9397	33.9809	28.0215	30.2798	3.95298
	165	0.0417899	2.89623e-16	7.22136e-16	-3.04992e-16	0.165821	0.107724	0.298301	0.413599	0.344703	0.152438	0.152963		165	6.40755	5.02357	8.54051	6.55329	6.63123	1.2536
	175	-1.43255e-17	0.625107	0.356955	0.484419	3.11703e-16	6.10123e-17	5.47982e-16	8.02226e-16	6.66927e-16	0.162942	0.238953		175	-5.05467e-16	-1.31794e-15	-4.84057e-16	3.9094e-16	-4.79132e-16	6.04431e-16

[truncated: 2 more sheets: Table K, Table L]
