# Supplementary material for: The BMP signaling gradient is interpreted through concentration thresholds in dorsal–ventral axial patterning
Source: PLoS Biol. 2021 Jan 22;19(1):e3001059. doi: 10.1371/journal.pbio.3001059 (PMC7857602; doi:10.1371/journal.pbio.3001059)
Supplement: S5 Data — (XLSX) [file pbio.3001059.s021.xlsx]

## Sheet: Table A
S8B Fig		bambia
		wild-type													chordin-/-
		n1	n2	n3	n4	n5	n6	n7	n8	n9	Mean	S.D.			n1	n2	n3	n4	Mean	S.D.
	5	100.425	126.394	95.1295	111.732	79.9089	98.0301	81.2618	95.6133	111.52	100.002	14.0189		5	114.014	136.889	113.362	105.788	117.513	11.6446
	15	97.6084	129.604	99.6622	100.243	81.6132	101.851	90.8058	99.6876	103.616	100.521	12.1062		15	124.357	131.775	111.703	105.512	118.337	10.3117
	25	83.848	123.45	96.2894	98.9691	82.558	101.494	92.3877	94.7643	105.437	97.6886	11.5417		25	117.836	119.951	122.553	99.1663	114.877	9.22296
	35	75.5368	109.923	102.232	90.7123	79.7572	99.901	78.5212	90.03	94.9611	91.2862	11.0589		35	114.422	121.337	122.777	106.435	116.243	6.48361
	45	74.9799	94.6356	96.7996	82.0298	84.3784	98.5618	77.2712	94.991	97.5154	89.0181	8.79706		45	128.487	112.054	119.202	107.85	116.898	7.82538
	55	63.2085	72.5085	91.2041	78.3964	64.9167	92.5203	62.5508	97.892	83.9776	78.575	12.7914		55	118.838	96.3036	129.279	106.826	112.812	12.408
	65	51.1091	49.9896	69.8494	65.7193	60.2458	79.1842	50.8485	95.9596	73.4051	66.2567	14.4579		65	119.927	103.633	125.619	103.849	113.257	9.72691
	75	37.1166	30.9123	47.5028	52.116	50.6297	66.1617	37.1337	86.8129	53.9281	51.3682	16.0622		75	124.48	109.495	129.088	101.172	116.059	11.2402
	85	24.865	17.5957	30.197	38.4516	31.4367	52.9263	25.1912	66.1742	35.7054	35.8381	14.2863		85	111.3	117.762	123.303	104.604	114.242	7.0005
	95	12.9653	8.9618	16.2653	23.5353	19.6194	33.9646	14.5453	38.6729	23.9024	21.3814	9.24612		95	104.959	119.794	109.918	102.696	109.342	6.57536
	105	5.95619	3.84035	7.31243	11.8421	11.8499	18.7713	10.257	20.4777	13.5717	11.5421	5.23315		105	105.826	120.589	96.8604	91.6227	103.725	10.9818
	115	2.64437	1.4363	2.64036	5.91638	5.41205	9.78562	6.58064	11.0667	7.24122	5.85818	3.08087		115	97.1009	115.879	88.8485	81.8543	95.9207	12.7241
	125	2.01288	0.785294	1.82074	4.06473	2.98734	4.31494	4.34014	5.29032	3.83393	3.27226	1.38254		125	92.1539	100.09	81.0129	76.9649	87.5553	9.12707
	135	1.56802	0.428574	1.35239	2.3256	1.51014	2.1998	2.58307	2.62546	1.74958	1.81585	0.662483		135	85.7894	80.222	76.3754	68.3088	77.6739	6.35897
	145	0.937031	0.559665	0.619137	2.00268	1.32027	1.50059	1.95269	1.65501	1.75831	1.36726	0.51631		145	61.3262	52.3658	59.2388	50.1691	55.775	4.63308
	155	0.676599	0.155243	0.266882	0.951589	0.378444	0.195951	1.03714	0.966263	0.583536	0.579072	0.328662		155	34.1772	24.9397	33.9809	28.0215	30.2798	3.95298
	165	0.0417899	2.89623e-16	7.22136e-16	-3.04992e-16	0.165821	0.107724	0.298301	0.413599	0.344703	0.152438	0.152963		165	6.40755	5.02357	8.54051	6.55329	6.63123	1.2536
	175	-1.43255e-17	0.625107	0.356955	0.484419	3.11703e-16	6.10123e-17	5.47982e-16	8.02226e-16	6.66927e-16	0.162942	0.238953		175	-5.05467e-16	-1.31794e-15	-4.84057e-16	3.9094e-16	-4.79132e-16	6.04431e-16
S11B Fig
		ved
		wild-type												chordin-/-
		n1	n2	n3	n4	n5	n6	Mean	S.D.						n1	n2	n3	n4	Mean	S.D.
	5	94.5532	125.286	94.037	101.159	111.529	108.278	105.807	10.8402					5	113.095	132.341	132.318	145.361	130.779	11.5126
	15	94.6585	110.053	112.5	95.95	104.146	107.611	104.153	6.75612					15	123.239	127.915	128.758	144.41	131.08	7.97788
	25	83.1132	111.538	98.075	83.9804	96.4615	102.2	95.8948	9.95721					25	119.593	125.358	126.98	147.302	129.808	10.4665
	35	81.6604	108.171	91.75	69.5909	103.902	95.9615	91.8393	13.0884					35	117.75	119.309	132.306	132.31	125.419	6.91116
	45	78.3864	109.595	76.1724	65.2115	87.0556	87.551	83.9952	13.6798					45	117.49	114.109	125.25	128.308	121.289	5.72143
	55	59.5319	88.8409	82.8438	60.8448	75.34	78.0227	74.2374	10.7896					55	123.052	110.286	121.49	136.302	122.782	9.22902
	65	43.3958	68.8039	67.1429	53.7571	48.9815	62.0816	57.3605	9.37318					65	115.902	109.673	114.647	144.638	121.215	13.7225
	75	28.0222	45.34	49.9211	38.7273	32.1667	38.7917	38.8281	7.37803					75	102.471	111.489	109.279	141.343	116.145	14.9226
	85	14.6415	24.8039	28.6944	21.4677	16.3023	22.1429	21.3421	4.77834					85	97.4468	107.725	107.429	144.472	114.268	17.922
	95	6.2037	9.18182	12.5854	9.21277	9.08	9.67442	9.32301	1.85237					95	95.6809	103.548	88.2093	124.268	102.926	13.4623
	105	3.68182	5.31818	6.12195	4.82456	4.52941	5.28571	4.96027	0.755206					105	88.6596	89.6047	86.9714	123.268	97.1259	15.1225
	115	2.22222	3.125	3.76744	3.14583	2.85185	3.2766	3.06482	0.466197					115	69.193	78.6364	74.4615	123.868	86.5397	21.8097
	125	1.68627	2.10345	2.38889	2.06818	2.07143	2.3125	2.10512	0.224152					125	56.069	66.9792	65.8462	99.2424	72.0342	16.2713
	135	1.4186	1.90566	2.05556	1.75	1.71429	2.19231	1.8394	0.250457					135	35.6885	52.3	37.9459	71.6984	49.4082	14.3599
	145	1.06383	1.7	1.68519	1.40741	1.37288	1.86047	1.51496	0.263901					145	17.9138	30.4528	18.0526	46.8548	28.3185	11.8511
	155	1.04082	1.4717	1.28	1.22059	1.16667	1.56452	1.29071	0.178228					155	6.9322	8.72131	8.69388	22.4306	11.6945	6.24071
	165	1	1.53125	1.08929	1.18182	1.04615	1.11688	1.1609	0.174985					165	2.32836	3.30769	3.47273	4.41538	3.38104	0.740235
	175	1	1.31068	1.0303	1.02632	1.04124	1.04762	1.07603	0.106004					175	2.0303	2.29412	2.36486	2.45205	2.28534	0.157511
