# Supplementary material for: The BMP signaling gradient is interpreted through concentration thresholds in dorsal–ventral axial patterning
Source: PLoS Biol. 2021 Jan 22;19(1):e3001059. doi: 10.1371/journal.pbio.3001059 (PMC7857602; doi:10.1371/journal.pbio.3001059)
Supplement: S6 Data — (XLSX) [file pbio.3001059.s022.xlsx]

## Sheet: Table A
S13B Fig
	Nuclear pSmad5
		bmp7-/-
	wild-type		5 ng/ml BMP	20 ng/ml BMP
	24	3	56	18
	47	7	14	56
	19	5	25	67
	43	7	25	78
	76	4	29	53
	29	6	26	54
	56	7	6	83
	32	3	10	95
	60	2	15	81
	33	3	15	68
	36	3	19	24
	27	3	21	85
	53	3	13	79
	66	3	10	60
	34	7	10	70
	24	4	19	81
	58	3	41	69
	64	3	20	35
	36	5	18	24
	37	4	25	85
	29	8	11	65
	47	9	16	119
	36	4	14	46
	61	6	15	91
	55	5	5	63
	37	5	25	36
	50	4	14	69
	68	4	15	53
	44	3	8	59
	49	8	15	67
	56	8	13	74
	47	5	35	54
	35	4	27	47
	61	4	43	59
	51	4	11	121
	68	4	24	57
	44	5	14	33
	88	2	28	108
	91	5	16	72
	52	4	16	47
	85	7	17	74
	88	5	14	16
	121	3	24	75
	70	4	26	59
	76	4	8	91
	38	4	12	62
	87	6	14	84
	66	6	32	48
	78	4	14	47
	70	3	5	39
	72	4	23	96
	65	7	8	60
	86	4	17	76
	34	6	20	55
	34	5	21	81
	47	5	15	87
	39	5	19	59
	124	4	16	66
	66	3	28	54
	81	5	18	41
	45	4	27	98
	100	4	33	68
	51	4	12	73
	49	7	18	87
	50	4	27	91
	76	6	37	53
	49	6	19	121
	70	5	22	37
	59	5	20	40
	31	3	18	81
	58	4	31	143
	61	4	16	151
	78	6	22	11
	70	5	34	137
	31	4	37	141
	31	4	7	50
	58	3	21	111
	91	4	21	88
	32	4	22	95
	59	3	19	58
	93	5	17	114
	49	3	22	35
	34	5	19	100
	137	5	17	110
	89	2	22	111
	36	5	7	91
	48	4	15	38
	36	4	25	85
	38	5	10	110
	49	4	23	60
	106	5	17	42
	43	3	35	60
	48	5	42	42
	38	5	12	66
	54	3	50	59
	116	3	29	91
	90	5	9	89
	97	5	14	69
	37	4	4	72
	57	3	48	57
	27	6	16	34
	85	3	17	63
	83	3	18	47
	24	3	11	62
	29	4	20	101
	81	3	22	124
	54	4	10	66
	28	4	11	46
	33	4	27	78
	29	3	22	90
	48	4	15	69
	50	5	14	22
	49	4	31	62
	30	3	22	29
	53	5	25	39
	22	4	12	69
	51	4	23	99
	24	3	18	60
	45	3	23	76
	32	5	25	56
	87	4	13	60
	33	3	6	28
	134	4	7	39
	36	4	57	80
	37	3	12	57
	28	4	17	48
	104	3	29	41
	48	3	13	43
	40	3	12	79
	34	3	14	37
	38	4	9	80
	33	4	29	48
	48	4	33	142
	39	3	23	37
	103	3	24	59
	34	3	15	66
	33	3	13	38
	37	3	48	43
	98	3	22	40
	32	3	60	85
	132	4	34	49
	34	2	13	96
	44	2	21	86
	47	3	21	37
	27	4	27	55
	61	3	18	60
	48	4	13	47
	38	4	21	45
	48	2	12	40
	44	3	18	26
	39	4	12	35
	56	2	26	67
	81	5	11	62
	45	4	14	51
	118	2	65	73
	36	3	13	129
	42	5	13	112
	67	3	25	81
	65	3	38	50
	29	7	64	80
	76	4	21	39
	22	5	16	84
	28	3	11	68
	48	2	20	76
	31	2	27	49
	72	3	25	52
	93	2	18	103
	31	4	6	70
	35	4	43	48
	51	4	20	34
	74	4	25	64
	45	2	25	45
	28	2	19	61
	30	4	22	70
	38	2	21	57
	29	3	29	90
	48	4	16	44
	30	4	28	62
	31	3	22	118
	36	4	17	42
	49	4	23	60
	49	3	18	39
	44	2	21	62
	66	3	26	32
	73	3	40	37
	45	5	30	63
	45	2	26	81
	48	3	15	30
	69	3	12	72
	58	5	17	28
	53	3	18	35
	18	3	21	50
	43	2	33	45
	36	3	12	31
	39	4	17	54
	50	4	15	29
	26	3	25	45
	45	3	12	96
	40	4	21	26
	92	5	14	35
	31	3	18	74
	37	3	27	66
	47	4	33	51
	30	3	21	46
	55	4	19	1
	52	2	12	22
	39	3	17	116
	31	3	14	94
	35	2	20	126
	45	4	19	86
	127	3	18	73
	45	4	20	43
	33	3	41	47
	65	2	16	59
	47	2	26	122
	35	4	7	95
	72	2	11	66
	39	3	37	39
	42	2	22	22
	31	2	21	41
	123	4	22	37
	43	4	41	27
	79	3	27	49
	64	3	22	44
	40	2	22	33
	115	4	31	46
	72	2	22	57
	38	3	29	66
	55	3	32	53
	31	4	34	69
	44	3	18	54
	69	3	29	24
	44	3	19	26
	54	4	24	51
	49	4	18	26
	60	5	24	45
	54	4	30	14
	57	4	10	46
	81	3	22	20
	24	5	7	0
	18	5	33	51
	25	3	28	53
	27	5	22	23
	28	2	25	23
	24	2	22	50
	57	3	21	53
	22	4	29	47
	19	3	9	21
	28	5	8	46
	30	3	20	31
	33	3	21	38
	27	4	24	0
	26	3	28	33
	42	6	40	39
	38	2	29	58
	42	3	11	106
	40	4	10	26
	36	3	7	29
	37	4	29	81
	32	4	31	54
	19	3	10	29
	32	3	16	53
	38	4	20	31
	36	4	28	58
	34	4	19	32
	27	3	21	14
	47	3	30	105
	30	3	17	49
	47	5	30	4
	55	3	9	60
	54	3	14	81
	37	3	19	51
	62	3	28	32
	52	4	30	76
	41	3	16	29
	67	3	20	43
	30	4	21	76
	36	6	3	36
	28	3	19	56
	37	3	18	24
	28	3	25	53
	30	3	17	60
	49	4	22	13
	21	3	14	17
	29	4	15	76
	49	4	24	21
	42	4	18	20
	27	4	15	43
	40	4	15	48
	40	3	22	53
	30	4	19	48
	34	3	29	1
	42	3	18	0
	58	3	30	99
	59	4	12	117
	44	5	12	40
	47	4	13	1
	37	4	29	0
	52	5	18	31
	34	2	17	33
	37	3	24	30
	37	3	12	43
	37	2	17	50
	40	6	38	53
	94	4	15	74
	25	3	28	0
	57	3	12	62
	71	5	29	0
	51	4	8	85
	60	2	19	1
	107	4	23	53
	51	5	22	48
	31	6	22	11
	40	3	22	42
	138	4	20	17
	123	4	17	36
	45	4	23	47
	99	3	18	3
	48	6	22	43
	50	5	13	3
	33	5	40	56
	28	3	15	46
	86	4	16	10
	63	3	16	48
	55	3	22	112
	77	4	19	62
	45	4	15	44
	99	5	27	68
	52	3	14	96
	102	3	20	81
	78	4	24	61
	113	4	17	18
	109	4	16	105
	40	3	12	58
	116	4	40	14
	49	2	16	67
	50	4	9	9
	61	4	25	48
	100	3	19	39
	21	4	14	57
	19	4	11	56
	18	4	19	31
	23	2	12	16
	26	4	18	46
	36	5	22	30
	22	4	16	40
	24	5	11	40
	25	2	13	70
	23	5	8	39
	29	4	7	71
	23	3	6	46
	97	4	3	27
	28	3	13	48
	38	3	13	54
	28	6	16	35
	25	3	20	68
	29	8	16	25
	32	3	10	53
	25	5	10	77
	31	7	20	36
	33	4	19	112
	29	3	9	48
	30	3	22	37
	32	3	23	46
	31	4	9	37
	27	5	9	37
	32	5	14	31
	23	4	14	42
	32	3	14	96
	36	2	19	45
	29	3	10	43
	32	4	7	46
	27	3	18	37
	37	5	16	54
	32	5	8	34
	38	2	17	37
	58	3	15	54
	32	4	8	15
	28	8	12	101
	27	3	8	32
	42	3	38	81
	33	5	16	32
	46	4	22	93
	37	6	15	34
	26	4	10	40
	34	4	20	42
	27	4	9	42
	35	6	9	45
	38	3	10	27
	40	5	12	30
	32	3	11	32
	47	3	13	17
	37	3	12	37
	43	4	11	27
	52	5	10	60
	42	5	13	34
	46	4	14	25
	50	5	13	31
	40	3	20	46
	54	3	18	30
	59	4	10	28
	50	4	22	48
	49	3	20	25
	26	4	17	36
	44	3	8	64
	51	4	7	52
	59	3	17	25
	38	5	35	38
	35	4	6	32
	55	4	18	29
	65	4	10	10
	65	6	6	44
	47	3	9	32
	66	1	16	25
	56	5	20	54
	22	6	7	68
	49	4	23	21
	32	3	9	59
	52	3	13	26
	44	4	16	56
	37	4	11	65
	47	4	16	50
	33	3	26	59
	62	4	19	19
	81	4	4	67
	53	6	7	17
	68	5	13	40
	32	4	13	45
	39	3	13	41
	37	5	18	38
	32	5	12	16
	37	4	13	30
	52	2	8	20
	51	4	12	26
	41	3	15	21
	46	4	6	20
	124	4	17	1
	42	6	10	0
	52	4	18	73
	32	4	30	57
	36	2	24	30
	112	4	13	60
	47	3	7	56
	45	4	17	40
	31	9	4	49
	59	2	19	48
	30	3	10	88
	33	3	25	49
	79	3	34	55
	32	4	7	52
	60	4	20	77
	78	4	7	37
	97	4	10	59
	80	4	25	48
	35	4	10	30
	39	6	12	68
	108	5	9	46
	72	4	22	44
	41	4	17	42
	68	3	18	96
	37	4	14	43
	60	4	7	40
	106	5	22	54
	43	4	7	28
	94	2	8	35
	88	3	7	42
	37	2	16	2
	92	3	6	58
	46	4	21	7
	86	4	15	41
	96	5	8	65
	89	4	10	31
	47	3	16	34
	90	4	38	31
	97	3	34	51
	49	3	9	72
	107	4	10	15
	90	4	21	75
	73	8	21	61
	21	4	13	40
	22	4	17	41
	21	3	8	27
	27	1	11	32
	27	3	4	44
	24	3	14	66
	28	3	10	54
	27	3	19	25
	21	4	9	34
	20	2	29	94
	27	5	13	82
	22	2	26	14
	26	3	20	124
	30	3	7	33
	20	4	9	38
	18	4	19	49
	22	5	7	44
	24	3	23	23
	20	3	11	45
	52	4	15	44
	25	4	23	24
	15	6	8	28
	30	4	17	105
	36	2	7	48
	22	3	26	112
	36	5	9	114
	35	5	10	62
	33	6	5	37
	26	3	9	49
	34	3	11	28
	31	4	14	52
	42	3	14	35
	82	5	15	45
	37	3	8	48
	99	3	33	26
	33	6	74	42
	36	2	6	49
	86	4	6	14
	31	4	8	65
	28	4	7	50
	26	7	8	53
	33	3	6	35
	38	4	12	101
	38	4	19	64
	31	2	16	27
	30	4	47	38
	39	4	21	42
	42	5	13	40
	36	3	11	24
	39	7	18	89
	33	4	17	70
	27	3	1	72
	40	3	10	17
	28	5	16	56
	31	3	10	50
	34	3	32	59
	39	6	8	50
	56	4	16	28
	35	3	22	37
	37	4	9	89
	43	3	11	41
	31	6	7	35
	39	6	4	69
	68	3	6	52
	52	3	16	47
	40	6	17	68
	34	7	20	46
	43	5	10	70
	34	4	6	61
	41	4	19	12
	21	2	7	53
	50	4	6	43
	20	4	26	47
	33	2	12	51
	22	2	6	62
	45	5	18	69
	29	3	10	69
	50	4	11	36
	35	4	20	25
	33	4	25	56
	43	4	6	34
	28	3	10	42
	40	3	9	89
	102	5	22	31
	26	4	21	43
	49	2	8	30
	44	3	43	28
	61	3	16	21
	54	3	15	33
	29	6	13	8
	54	4	15	9
	29	3	29	25
	38	4	6	50
	45	3	35	48
	40	4	9	26
	42	2	22	48
	34	2	8	33
	47	3	15	84
	45	3	9	83
	47	4	8	31
	43	5	5	64
	41	3	11	50
	55	4	16	20
	80	5	11	43
	45	4	9	49
	40	3	13	58
	42	3	7	38
	45	4	35	39
	52	2	6	51
	51	6	16	63
	34	6	13	49
	30	5	19	103
	56	2	8	68
	51	4	14	39
	51	4	35	40
	57	3	11	66
	43	4	6	35
	41	4	10	46
	51	3	33	72
	52	3	19	71
	47	3	12	60
	28	4	11	114
	130	5	17	44
	35	5	8	43
	45	2	8	42
	53	2	23	22
	90	5	13	55
	56	3	13	34
	116	4	17	26
	47	3	7	35
	74	4	9	51
	106	4	10	55
	49	4	12	38
	32	4	6	44
	41	5	14	31
	131	4	24	26
	41	2	8	39
	56	3	14	11
	76	4	23	77
	83	3	2	47
	76	2	10	44
	68	3	8	62
	90	4	13	48
	104	3	5	47
	72	4	17	33
	51	2	15	58
	21	3	9	28
	22	4	9	67
	18	3	9	74
	20	3	23	135
	22	2	18	26
	13	3	11	55
	22	4	6	56
	26	4	12	66
	24	3	17	22
	36	4	8	21
	24	4	17	50
	24	3	12	12
	25	3	9	32
	23	4	13	66
	28	3	14	29
	26	3	7	25
	72	4	11	35
	19	3	19	47
	22	4	10	26
	29	4	6	25
	27	2	7	28
	27	3	20	81
	31	3	10	32
	78	3	18	36
	21	5	4	38
	17	3	16	33
	28	4	16	21
	79	3	14	52
	30	4	15	15
	28	2	12	36
	35	4	19	28
	25	2	10	32
	30	4	9	46
	18	4	17	78
	28	3	17	24
	35	2	20	83
	24	3	9	41
	31	3	7	17
	33	2	4	52
	32	4	12	53
	42	5	16	66
	36	4	9	63
	35	2	5	32
	30	4	18	25
	39	5	13	22
	30	4	6	32
	40	3	11	36
	30	2	14	61
	29	3	13	23
	78	2	1	27
	36	3	5	63
	50	4	38	22
	33	3	23	24
	88	3	52	55
	44	3	13	45
	35	4	21	27
	49	3	21	38
	29	3	24	55
	40	3	25	34
	59	3	2	41
	17	3	31	39
	37	3	31	28
	24	2	26	61
	33	3	27	28
	30	4	20	44
	72	3	27	47
	38	3	27	44
	24	3	21	62
	34	3	14	53
	99	5	47	60
	31	3	23	40
	50	2	28	30
	28	4	22	51
	38	2	27	36
	36	3	26	35
	40	4	26	74
	36	4	24	43
	45	4	31	52
	54	3	29	76
	39	2	35	30
	47	2	21	47
	27	4	25	81
	30	3	39	50
	24	3	14	18
	58	3	27	18
	42	4	12	44
	44	3	31	23
	45	5	29	42
	34	3	22	23
	29	4	13	37
	36	4	21	24
	50	4	24	56
	37	3	19	19
	28	3	27	13
	45	2	14	66
	38	3	16	25
	42	2	34	30
	38	5	18	34
	38	3	36	40
	116	2	5	41
	50	3	16	46
	41	3	40	28
	28	3	22	26
	55	4	10	32
	27	3	17	27
	61	2	21	33
	99	4	17	39
	44	4	16	41
	42	4	24	18
	42	3	30	29
	33	2	3	33
	48	3	19	35
	39	5	19	50
	59	5	9	34
	101	3	21	67
	63	1	28	38
	36	2	14	30
	61	3	23	49
	36	2	17	58
	47	3	20	29
	28	4	24	42
	36	3	30	54
	32	3	32	41
	64	4	6	29
	27	3	20	51
	22	3	16	54
	51	2	37	16
	47	6	22	54
	18	5	22	49
	43	4	7	35
	52	2	9	41
	20	2	31	22
	39	3	17	41
	40	2	18	39
	26	3	18	31
	42	4	26	43
	109	4	19	26
	74	4	26	32
	32	6	24	43
	15	3	23	43
	61	4	17	9
	119	3	22	42
	52	5	38	36
	92	2	13	35
	95	3	22	25
	56	3	17	29
	59	3	14	10
	175	2	16	35
	77	4	25	35
	111	3	22	37
	50	4	11	35
	136	3	12	28
	48	4	41	39
	51	3	20	18
	119	4	17	26
	78	3	13	31
	81	4	24	32
	100	3	21	20
	31	2	15	29
	49	4	13	1
	87	2	13	26
	80	3	21	36
	73	2	22	50
	104	5	24	40
	83	2	27	22
	45	2	23	63
	71	2	32	37
	75	2	13	29
	106	4	23	41
	49	3	27	1
	111	3	13	42
	80	2	22	35
	96	3	19	22
	60	3	26	51
	95	2	29	54
	112	4	22	35
	99	4	11	60
	19	3	14	81
	11	2	18	24
	23	2	17	21
	15	2	15	31
	22	2	39	63
	21	3	10	41
	23	3	37	41
	21	4	7	24
	23	3	10	46
	23	1	12	29
	23	3	10	42
	18	3	22	25
	4	3	10	43
	23	4	22	56
	23	5	10	30
	23	2	14	62
	20	3	12	13
	29	3	20	0
	26	2	9	79
	67	6	27	52
	26	4	9	34
	14	1	12	30
	73	1	9	73
	47	3	4	50
	49	7	10	46
	26	9	30	77
	25	6	9	23
	58	6	15	70
	24	6	13	36
	35	6	19	14
	31	3	14	13
	63	2	8	40
	25	4	16	26
	21	4	12	25
	32	5	18	12
	85	4	17	41
	26	5	18	25
	26	5	19	19
	24	3	16	5
	27	4	13	37
	19	4	22	69
	55	3	14	19
	29	3	21	34
	18	4	24	37
	29	4	1	57
	33	5	20	43
	104	9	14	42
	29	4	19	41
	23	3	21	31
	109	3	8	29
	94	8	19	11
	27	6	25	52
	40	3	22	57
	31	5	7	37
	62	5	7	27
	29	3	26	67
	30	6	8	48
	30	6	12	30
	104	4	18	6
	23	4	16	39
	41	4	16	40
	33	3	26	33
	33	5	18	18
	74	4	13	33
	44	5	8	4
	31	5	18	25
	39	3	11	12
	42	3	24	21
	39	4	15	30
	33	3	10	22
	25	3	16	16
	112	6	11	20
	41	5	16	38
	30	4	25	30
	36	3	7	52
	19	7	11	18
	35	6	6	30
	55	5	16	13
	32	2	8	17
	78	5	12	11
	41	5	16	19
	29	2	28	26
	47	9	15	26
	32	5	9	29
	31	4	48	8
	33	5	18	7
	38	5	22	7
	51	5	7	15
	42	8	21	9
	49	4	44	23
	39	7	12	6
	35	4	10	62
	53	4	14	19
	82	3	20	43
	37	4	36	23
	49	3	31	9
	27	4	18	0
	49	5	25	20
	33	8	8	10
	42	5	15	4
	42	6	14	26
	45	3	13	21
	108	6	29	48
	25	4	24	20
	47	6	7	6
	61	3	13	24
	30	6	22	0
	29	3	11	94
	31	4	20	104
	40	4	11	75
	61	5	19	97
	25	5	26	60
	37	5	18	63
	103	5	19	56
	53	2	20	59
	84	3	19	118
	58	4	11	61
	47	6	15	128
	40	4	11	57
	81	7	25	70
	88	6	35	58
	27	4	14	74
	46	5	27	98
	37	4	13	47
	35	6	16	81
	32	4	16	33
	43	6	13	69
	32	6	27	47
	61	3	11	50
	117	3	18	50
	52	7	15	59
	40	6	15	43
	39	5	11	72
	45	4	20	84
	51	5	8	60
	63	4	15	52
	31	6	9	135
	79	10	52	47
	32	4	27	82
	70	7	27	140
	47	5	19	47
	78	4	14	48
	42	6	7	107
	107	5	19	66
	40	3	11	82
	50	7	17	95
	42	6	27	62
	67	5	14	68
	46	4	19	63
	52	8	16	61
	50	3	11	111
	49	6	11	77
	29	4	30	58
	160	5	11	7
	44	6	15	38
	63	6	28	135
	80	7	8	37
	20	4	15	97
	48	5	23	49
	38	3	24	49
	124	5	7	101
	81	5	26	46
	64	6	4	4
	112	3	20	133
	44	5	19	73
	88	3	20	65
	46	6	18	17
	84	3	11	60
	82	5	26	34
	46	5	23	75
	29	5	28	12
	131	6	15	47
	118	7	12	81
	62	5	15	46
	114	7	21	197
	52	6	9	97
	60	8	20	88
	55	5	15	31
	36	6	21	42
	73	4	9	22
	58	6	19	53
	91	3	17	61
	112	3	20	65
	92	8	47	40
	82	5	19	210
	74	3	30	27
	62	5	10	84
	44	3	12	84
	111	4	24	72
	85	3	8	89
	75	5	27	118
	79	4	7	35
	83	6	14	105
	115	6	40	58
	51	5	23	79
	17	4	9	69
	86	7	16	39
	85	3	14	46
	76	6	78	92
	51	4	15	79
	56	7	11	79
	95	4	11	142
	41	6	39	62
	61	1	24	22
	65	3	31	54
	34	6	21	72
	116	3	22	10
	80	6	9	0
	108	4	16	25
	92	5	14	15
	129	4	25	46
	17	5	24	32
	20	5	45	31
	16	4	18	38
	19	5	14	55
	27	3	14	23
	20	6	21	36
	19	5	24	49
	24	5	15	34
	23	4	18	38
	23	3	41	33
	24	4	14	11
	22	4	8	66
	32	3	25	26
	19	4	7	52
	43	4	10	45
	23	14	19	50
	17	4	8	64
	24	5	18	31
	39	5	24	39
	21	6	22	43
	24	6	21	64
	49	5	22	69
	73	3	20	57
	88	7	12	71
	41	3	38	91
	17	6	9	43
	25	6	26	88
	22	5	25	54
	35	5	39	39
	78	5	15	22
	24	4	10	47
	25	5	21	26
	55	6	9	35
	24	7	6	64
	85	8	25	68
	82	3	16	25
	84	4	18	105
	20	6	7	38
	87	3	18	62
	76	6	22	49
	43	3	6	22
	65	3	32	28
	90	5	16	28
	19	5	13	69
	29	6	25	22
	67	4	21	36
	76	4	21	70
	84	7	28	75
	29	3	22	76
	32	4	20	53
	77	3	39	112
	20	10	42	43
	29	8	17	40
	82	6	7	50
	34	3	18	45
	22	3	19	77
	32	5	15	40
	84	4	22	34
	30	5	19	109
	26	4	23	74
	42	6	26	53
	23	3	21	25
	130	4	20	39
	82	4	17	54
	26	4	21	88
	30	6	26	55
	22	4	24	15
	35	6	14	40
	124	5	12	109
	92	4	26	29
	52	3	27	54
	23	3	44	73
	33	4	18	60
	37	6	19	36
	35	4	30	31
	21	5	6	32
	33	3	32	47
	32	5	15	90
	63	5	27	69
	42	5	14	10
	156	6	15	51
	38	3	51	45
	37	3	7	34
	57	5	22	82
	28	5	50	71
	30	3	18	31
	53	3	29	38
	36	6	14	42
	43	5	27	68
	42	4	25	106
	55	3	16	45
	37	4	17	66
	35	3	27	58
	109	4	21	35
	50	4	22	40
	32	5	30	35
	73	5	20	42
	25	4	16	64
	59	3	9	29
	32	4	20	53
	76	3	2	63
	117	4	44	47
	34	3	17	52
	37	6	28	36
	44	5	0	42
	89	5	11	61
	54	5	0	91
	42	4	10	79
	93	5	17	61
	33	5	20	50
	41	3	15	3
	34	4	18	96
	22	5	39	40
	33	6	9	82
	107	4	7	47
	137	4	27	81
	97	5	25	51
	95	4	16	29
	42	3	23	52
	28	6	11	72
	124	4	21	53
	44	4	33	34
	114	5	25	37
	35	4	6	38
	121	3	9	48
	36	6	32	43
	34	5	14	46
	34	4	34	86
	122	4	19	95
	95	6	9	22
	38	6	17	34
	27	4	7	37
	67	5	15	72
	33	3	18	29
	36	3	8	51
	71	5	38	36
	111	4	18	88
	74	5	35	42
	42	5	15	24
	29	4	22	55
	103	4	19	46
	73	3	15	97
	31	4	13	124
	35	4	33	25
	110	7	10	80
	34	4	22	47
	41	4	13	56
	29	4	16	93
	61	4	14	64
	63	5	16	56
	24	5	32	74
	81	2	7	65
	54	3	4	55
	105	5	19	93
	34	4	21	59
	45	5	3	35
	31	8	25	65
	67	4	24	47
	81	4	15	46
	108	3	25	132
	85	4	30	90
	27	4	10	30
	36	4	29	82
	42	5	19	105
	78	5	35	23
	74	4	18	68
	57	4	23	44
	50	5	45	68
	35	5	16	42
	127	3	11	53
	72	3	18	47
	39	3	19	71
	28	5	14	81
	63	5	20	55
	58	4	24	37
	40	3	13	54
	103	4	7	63
	58	6	16	60
	128	4	8	34
	77	3	16	62
	52	5	22	69
	125	4	10	48
	87	5	21	77
	102	3	8	64
	59	5	7	103
	41	3	8	40
	80	3	13	99
	54	2	11	42
	48	2	17	60
	96	4	22	48
	60	4	45	26
	83	3	7	22
	71	4	1	40
	76	4	21	79
	50	3	20	58
	90	4	13	54
	50	3	9	16
	80	4	15	121
	133	3	9	38
	80	4	9	49
	84	5	15	52
	61	5	16	56
	84	3	13	14
	112	1	21	4
	69	3	12	52
	86	5	13	43
	58	3	18	38
	77	2	10	29
	17	4	11	22
	13	5	9	45
	16	4	10	44
	15	2	25	21
	15	5	17	104
	20	3	12	30
	22	5	20	105
	23	2	10	66
	25	3	12	30
	20	4	17	33
	24	5	16	41
	18	5	12	27
	20	3	16	45
	16	4	5	9
	15	3	32	52
	69	4	21	66
	46	5	11	43
	29	5	5	63
	20	3	22	107
	46	2	10	38
	59	5	12	2
	22	3	11	66
	64	3	20	37
	61	7	26	21
	15	3	22	16
	51	7	9	50
	18	4	7	23
	20	3	27	5
	37	4	8	94
	75	3	15	30
	74	2	18	51
	70	4	13	38
	72	5	11	22
	41	7	10	115
	51	4	15	65
	67	5	15	69
	19	3	28	103
	87	3	9	40
	62	4	18	33
	21	4	14	41
	16	2	16	113
	22	6	14	110
	32	4	13	19
	40	7	26	16
	24	3	11	69
	31	4	12	14
	105	5	15	24
	32	3	20	36
	101	4	13	0
	36	4	14	20
	39	9	11	69
	29	4	9	120
	79	4	11	6
	41	4	14	41
	141	4	22	38
	102	4	15	31
	24	5	7	64
	36	3	13	50
	76	2	13	67
	24	3	15	35
	90	5	32	8
	22	3	23	67
	30	2	18	42
	102	2	13	22
	39	3	13	21
	116	2	12	77
	40	3	6	108
	25	2	17	75
	29	3	26	47
	28	4	20	12
	69	4	11	21
	93	4	21	66
	112	3	22	55
	33	3	9	60
	25	4	16	13
	26	6	14	39
	150	3	33	42
	106	3	21	25
	94	3	7	70
	40	4	15	40
	22	5	6	108
	49	3	17	100
	113	5	17	60
	40	7	9	96
	35	4	7	77
	38	3	23	95
	31	3	8	45
	129	3	8	43
	67	4	16	51
	66	3	11	12
	33	3	17	80
	29	3	7	56
	112	4	13	85
	23	5	5	9
	40	2	12	67
	34	3	4	24
	22	3	12	77
	33	2	13	83
	105	1	17	111
	99	4	18	52
	26	4	11	26
	38	5	15	76
	37	3	13	17
	31	3	8	3
	83	5	14	31
	24	4	9	3
	119	2	31	71
	21	4	21	81
	111	3	20	35
	99	5	21	45
	28	3	9	29
	31	5	15	45
	77	4	8	20
	44	4	32	29
	52	2	15	63
	50	2	15	39
	43	3	5	43
	66	3	16	30
	29	4	17	38
	28	4	2	56
	45	4	14	24
	57	4	6	41
	57	7	8	69
	99	4	15	81
	62	4	16	45
	88	3	6	81
	32	3	14	94
	25	5	19	33
	41	4	6	56
	85	3	7	79
	33	3	2	32
	83	3	17	12
	86	3	19	29
	36	4	4	60
	51	3	8	40
	93	4	13	1
	73	2	6	86
	108	4	7	22
	32	4	1	46
	27	2	1	39
	99	4	0	51
	35	4	0	47
	57	3	9	46
	22	4	24	50
	69	5	21	35
	39	6	37	40
	87	4	20	47
	62	4	15	35
	29	5	21	53
	122	3	9	72
	29	3	38	43
	34	3	32	14
	69	4	5	2
	27	4	26	1
	83	4	23	0
	59	3	22	0
	25	4	21
	48	3	24
	31	4	50
	38	6	25
	50	5	18
	68	4	24
	31	3	19
	55	5	11
	64	3	22
	42	4	13
	80	5	14
	154	3	17
	106	3	12
	37	3	19
	87	3	23
	65	4	21
	69	2	15
	114	4	16
	49	4	22
	115	4	18
	78	4	30
	87	4	32
	60	3	22
	96	4	15
	92	4	13
	68	5	29
	53	3	13
	85	4	16
	101	5	28
	59	6	34
	99	4	11
	78	6	13
	80	4	16
	51	3	10
	89	6	32
	96	5	25
	68	2	15
	73	1	33
	106	4	12
	41	4	17
	49	4	21
	90	4	19
	102	4	30
	76	1	14
	110	6	16
	64	5	10
	55	4	11
	14	4	15
	12	5	28
	16	5	24
	18	4	15
	16	4	15
	13	5	12
	17	4	23
	17	3	37
	20	3	16
	31	4	17
	15	5	24
	26	8	28
	19	4	19
	32	4	14
	23	5	17
	13	4	15
	49	3	10
	15	3	13
	23	4	9
	22	6	34
	48	6	29
	17	5	11
	32	3	8
	10	5	9
	20	7	21
	22	4	34
	11	3	18
	63	4	21
	16	4	11
	64	4	14
	22	5	15
	19	5	14
	19	6	24
	20	5	11
	13	5	9
	16	5	11
	15	4	13
	17	5	22
	27	4	11
	15	3	24
	15	4	15
	60	3	16
	19	4	19
	110	4	17
	18	5	17
	77	5	22
	45	4	19
	13	6	24
	91	4	17
	20	5	13
	23	5	23
	62	3	27
	106	4	12
	66	7	15
	79	5	10
	127	4	16
	21	4	6
	17	4	9
	133	6	18
	17	5	21
	26	5	17
	14	5	18
	26	3	17
	19	2	9
	63	4	24
	105	6	13
	82	2	25
	48	4	15
	25	5	4
	22	4	21
	106	2	14
	17	3	15
	26	5	15
	40	5	25
	22	4	26
	91	4	20
	26	4	11
	99	4	10
	23	5	6
	25	4	10
	22	3	17
	21	6	21
	18	4	23
	13	4	23
	16	3	17
	148	3	14
	26	4	24
	33	3	12
	25	4	23
	31	4	14
	39	4	22
	84	6	9
	27	3	12
	25	4	7
	24	5	16
	32	5	11
	20	5	23
	129	4	12
	68	4	10
	25	5	15
	68	4	22
	21	4	10
	28	4	10
	15	6	14
	32	3	34
	52	3	10
	118	5	17
	17	4	12
	19	4	98
	21	6	8
	18	4	12
	60	3	18
	22	4	20
	119	5	13
	26	5	11
	91	4	37
	25	6	28
	24	5	18
	21	5	13
	102	4	15
	73	3	43
	20	4	17
	27	3	27
	58	4	31
	24	6	26
	54	3	5
	125	4	19
	91	4	11
	80	3	14
	127	5	6
	133	4	13
	164	5	12
	123	5	10
	58	5	8
	115	3	10
	80	6	16
	131	4	19
	26	3	13
	122	6	13
	29	7	23
	84	4	14
	28	4	24
	28	2	16
	163	4	8
	140	3	20
	98	3	10
	96	3	12
	38	5	10
	77	4	14
	21	4	13
	99	4	5
	68	4	2
	91	4	26
	42	4	23
	140	5	24
	62	4	11
	49	4	13
	39	3	15
	41	3	12
	174	5	14
	73	5	11
	94	4	11
	19	3	14
	85	3	13
	45	4	17
	34	5	11
	29	3	16
	134	2	10
	96	3	14
	77	3	14
	24	7	22
	80	4	7
	34	4	24
	88	2	12
	27	4	8
	135	5	17
	129	4	8
	161	4	6
	48	5	16
	29	4	12
	82	2	11
	76	3	14
	94	4	16
	25	4	12
	21	4	18
	25	3	12
	22	5	15
	34	5	11
	26	4	15
	67	5	13
	27	4	24
	31	5	20
	16	3	17
	20	4	20
	70	3	14
	62	3	13
	16	4	26
	30	4	6
	94	3	6
	83	4	21
	83	7	17
	118	4	21
	27	4	7
	62	5	10
	38	4	30
	100	5	16
	32	6	9
	87	2	8
	36	5	14
	51	3	18
	66	3	14
	75	5	6
	57	4	19
	90	2	6
	78	4	6
	67	4	11
	72	6	13
	97	4	15
	93	3	17
	70	4	20
	53	4	18
	81	3	24
	75	4	18
	64	4	26
	80	4	11
	94	2	13
	79	5	19
	103	3	3
	79	3	14
	82	4	16
	77	3	15
	54	2	20
	98	1	6
	104	6	29
	45	6	7
	63	5	17
	74	4	10
	10	3	3
	14	4	11
	13	3	8
	14	2	25
	10	4	16
	13	5	22
	10	4	15
	14	4	10
	11	5	7
	9	3	12
	14	4	21
	13	4	14
	10	3	14
	13	4	25
	15	4	21
	12	2	11
	19	3	49
	18	4	13
	11	3	11
	13	3	17
	19	3	11
	19	3	9
	13	3	64
	19	2	23
	10	5	37
	14	4	20
	23	3	21
	21	3	9
	13	5	13
	20	5	12
	14	3	11
	21	3	13
	26	4	15
	28	2	20
	30	9	8
	16	4	12
	12	3	15
	29	4	26
	18	2	12
	19	3	30
	20	4	14
	16	4	41
	11	4	13
	32	3	11
	15	4	14
	15	5	12
	18	4	12
	16	4	13
	16	3	16
	14	2	7
	17	3	8
	19	4	17
	13	3	8
	16	4	9
	15	2	8
	32	4	33
	50	4	32
	14	4	17
	15	4	9
	10	4	28
	16	4	10
	22	4	17
	23	5	22
	22	3	5
	16	3	12
	28	4	10
	13	3	14
	35	4	10
	81	3	24
	18	4	9
	22	3	25
	14	4	23
	45	5	16
	14	4	9
	11	3	11
	14	3	10
	14	7	17
	33	5	25
	14	2	18
	17	3	12
	16	3	31
	21	8	10
	12	3	7
	11	2	7
	14	5	17
	11	4	13
	50	4	8
	16	4	11
	29	4	13
	36	4	19
	17	4	24
	16	4	15
	20	4	12
	15	3	16
	24	3	7
	25	3	36
	17	5	21
	16	4	22
	18	5	20
	14	4	26
	58	3	11
	38	3	20
	21	5	20
	16	3	9
	19	6	13
	15	3	3
	13	4	20
	14	5	15
	15	3	13
	17	3	14
	11	6	12
	68	3	12
	14	3	15
	15	7	11
	15	2	10
	21	5	11
	39	4	13
	18	5	19
	20	3	14
	7	4	8
	23	4	11
	50	5	13
	79	5	4
	18	5	23
	57	2	21
	15	5	15
	44	2	12
	14	4	20
	19	2	7
	13	3	20
	24	5	9
	11	5	2
	9	5	35
	59	5	6
	77	8	13
	44	2	26
	86	3	18
	16	3	20
	18	10	11
	15	6	12
	21	5	13
	19	4	16
	15	3	27
	12	4	6
	81	4	17
	20	3	14
	25	4	8
	21	4	11
	16	5	17
	20	3	12
	14	4	10
	97	10	22
	20	4	19
	22	6	21
	16	3	17
	55	3	10
	86	7	17
	62	5	11
	19	4	20
	20	2	19
	25	5	19
	132	8	19
	19	3	24
	20	5	26
	23	4	17
	79	4	23
	15	6	10
	20	4	11
	23	4	20
	90	5	21
	10	4	17
	16	6	9
	22	3	22
	23	6	12
	64	9	5
	14	2	8
	11	4	8
	23	3	11
	27	10	8
	21	4	6
	22	2	21
	26	3	17
	84	6	19
	32	13	13
	23	4	10
	123	3	13
	19	4	13
	29	4	8
	21	4	8
	19	11	17
	21	10	14
	23	3	13
	26	3	18
	15	7	4
	18	5	13
	110	3	13
	21	4	14
	22	2	10
	83	5	25
	116	5	26
	97	3	15
	108	4	15
	22	3	13
	24	3	26
	155	6	7
	22	4	11
	22	6	17
	51	4	28
	27	4	11
	96	4	11
	106	2	31
	84	5	11
	32	5	28
	25	4	10
	113	4	10
	21	5	3
	21	5	5
	115	5	9
	23	3	26
	19	2	26
	18	4	8
	116	4	9
	29	4	10
	104	5	15
	20	4	8
	24	3	12
	29	6	10
	24	3	10
	18	3	9
	25	5	14
	21	4	12
	17	5	11
	150	5	22
	119	4	10
	87	5	8
	137	4	5
	82	3	5
	30	3	10
	103	6	10
	81	4	17
	20	3	8
	106	3	11
	126	4	27
	30	5	6
	87	6	5
	34	3	12
	17	4	10
	20	6	10
	42	4	8
	90	3	12
	24	3	11
	16	5	8
	82	3	8
	37	4	15
	21	5	9
	21	4	7
	137	3	11
	23	4	14
	22	5	11
	85	6	10
	28	3	7
	131	4	7
	43	4	8
	95	6	12
	25	4	12
	78	3	11
	27	3	13
	123	3	6
	109	3	12
	30	4	20
	27	5	9
	104	4	14
	23	5	12
	32	6	5
	27	2	19
	14	2	10
	63	5	18
	22	3	9
	21	5	8
	26	4	4
	84	5	10
	103	3	16
	58	5	9
	24	4	12
	106	4	11
	20	5	3
	19	3	7
	32	3	11
	38	8	7
	36	3	5
	152	6	6
	27	3	13
	64	5	5
	21	4	9
	28	8	5
	21	4	11
	73	6	6
	100	4	12
	107	4	21
	108	4	13
	178	4	10
	104	4	16
	56	4	14
	30	5	8
	29	5	9
	92	3	4
	93	5	8
	122	6	10
	50	4	1
	25	3	18
	43	3	8
	112	4	10
	27	3	11
	121	4	9
	21	4	6
	111	5	6
	86	3	4
	64	6	6
	25	3	8
	142	3
	163	6
	22	4
	127	3
	23	5
	25	4
	18	5
	54	4
	23	5
	69	3
	164	3
	107	3
	94	4
	95	4
	61	4
	86	4
[truncated: 1,396 more rows]
